# Supplementary material for: Chlorido(pentane-2,4-dionato-κ2 O,O′)(1,10-phenanthroline-κ2 N,N′)copper(II)
Source: Acta Crystallogr Sect E Struct Rep Online. 2009 Jul 18;65(Pt 8):m934. doi: 10.1107/S1600536809027111 (PMC2977398; doi:10.1107/S1600536809027111)
Supplement: Supplementary file 1 [file e-65-0m934-sup1.cif]

##############################################################################
###                                                                        ###
###        Electronic paper (Acta Crystallographica Section E)             ###
###                                                                        ###
##############################################################################
#                                                                            #
# This CIF contains the data in a paper accepted for publication in Acta     #
# Crystallographica Section E. It conforms to the requirements of Notes      #
# for Authors for Section E, and has been peer reviewed under the auspices   #
# of the IUCr Commission on Journals.                                        #
#                                                                            #
# Full details of the Crystallographic Information File format               #
# are given in the paper "The Crystallographic Information File (CIF):       #
# a New Standard Archive File for Crystallography" by S. R. Hall, F. H.      #
# Allen and I. D. Brown [Acta Cryst. (1991), A47, 655-685].                  #
#                                                                            #
# The current version of the core CIF dictionary is obtainable from          #
# ftp://ftp.iucr.org/pub/cif_core.dic. The current version number is 2.4.    #
#                                                                            #
# Software is freely available for graphical display of the structure(s) in  #
# this CIF.  For information consult the CIF home page http://www.iucr.org/  #
# cif/home.html                                                              #
#                                                                            #
# This file may be used for bona fide research purposes within the           #
# scientific community so long as proper attribution is given to the journal # 
# article from which it was obtained.                                        #
#                                                                            #
##############################################################################
                                             
data_I
_audit_creation_method     SHELXL-97
_chemical_name_systematic
;
Chlorido(pentane-2,4-dionato-\k^2^<i>O</i>,<i>O</i>')(1,10-
phenanthroline-\k^2^<i>N</i>,<i>N</i>')copper(II)
;
_chemical_name_common     ?
_chemical_formula_moiety     'C17 H15 Cl Cu N2 O2'
_chemical_formula_sum     'C17 H15 Cl Cu N2 O2'
_chemical_formula_iupac     '[Cu (C5 H7 O2) Cl (C12 H8 N2)]'
_chemical_formula_weight     378.30
_chemical_melting_point     ?
_symmetry_cell_setting     triclinic
_symmetry_space_group_name_H-M     'P -1'
_symmetry_space_group_name_Hall     '-P 1'
loop_
    _symmetry_equiv_pos_as_xyz
    'x, y, z'
    '-x, -y, -z'
_cell_length_a     7.54360(10)
_cell_length_b     9.0347(2)
_cell_length_c     11.9399(2)
_cell_angle_alpha     85.6380(10)
_cell_angle_beta     72.3290(10)
_cell_angle_gamma     85.7160(10)
_cell_volume     771.97(2)
_cell_formula_units_Z     2
_cell_measurement_reflns_used     4297
_cell_measurement_theta_min     2.8
_cell_measurement_theta_max     28.3
_cell_measurement_temperature     163(2)
_exptl_crystal_description     block
_exptl_crystal_colour     blue
_exptl_crystal_size_max     0.35
_exptl_crystal_size_mid     0.35
_exptl_crystal_size_min     0.15
_exptl_crystal_density_diffrn     1.627
_exptl_crystal_density_meas     ?
_exptl_crystal_density_method     'not measured'
_exptl_crystal_F_000     386
_exptl_absorpt_coefficient_mu     1.598
_exptl_absorpt_correction_type     multi-scan
_exptl_absorpt_process_details     '(SADABS; Sheldrick, 1996)'
_exptl_absorpt_correction_T_min     0.6047
_exptl_absorpt_correction_T_max     0.7956
_diffrn_ambient_temperature     163(2)
_diffrn_radiation_type     MoK\a
_diffrn_radiation_wavelength     0.71073
_diffrn_radiation_source     'fine-focus sealed tube'
_diffrn_radiation_monochromator     graphite
_diffrn_measurement_device_type     'Bruker SMART APEX'
_diffrn_measurement_method     \w
_diffrn_detector_area_resol_mean     ?
_diffrn_reflns_number     5384
_diffrn_reflns_av_R_equivalents     0.0151
_diffrn_reflns_av_sigmaI/netI     0.0272
_diffrn_reflns_theta_min     1.79
_diffrn_reflns_theta_max     27.49
_diffrn_reflns_theta_full     27.49
_diffrn_measured_fraction_theta_max     0.959
_diffrn_measured_fraction_theta_full     0.959
_diffrn_reflns_limit_h_min     -9
_diffrn_reflns_limit_h_max     9
_diffrn_reflns_limit_k_min     -11
_diffrn_reflns_limit_k_max     11
_diffrn_reflns_limit_l_min     -15
_diffrn_reflns_limit_l_max     15
_diffrn_standards_number     0
_diffrn_standards_interval_count     0
_diffrn_standards_interval_time     0
_diffrn_standards_decay_%     0
_reflns_number_total     3406
_reflns_number_gt     3151
_reflns_threshold_expression     I>2\s(I)
_refine_ls_structure_factor_coef     Fsqd
_refine_ls_matrix_type     full
_refine_ls_R_factor_all     0.0310
_refine_ls_R_factor_gt     0.0278
_refine_ls_wR_factor_gt     0.0704
_refine_ls_wR_factor_ref     0.0731
_refine_ls_goodness_of_fit_ref     1.031
_refine_ls_restrained_S_all     1.031
_refine_ls_number_reflns     3406
_refine_ls_number_parameters     210
_refine_ls_number_restraints     0
_refine_ls_hydrogen_treatment     constr
_refine_ls_weighting_scheme     calc
_refine_ls_weighting_details
         'calc w=1/[\s^2^(Fo^2^)+(0.0226P)^2^+1.0753P] where P=(Fo^2^+2Fc^2^)/3'
_atom_sites_solution_hydrogens     geom
_atom_sites_solution_primary     direct
_atom_sites_solution_secondary     difmap
_refine_ls_shift/su_max     0.001
_refine_ls_shift/su_mean     0.001
_refine_diff_density_max     0.339
_refine_diff_density_min     -0.427
_refine_ls_extinction_method     none
_refine_ls_extinction_coef     ?
loop_
    _atom_type_symbol
    _atom_type_description
    _atom_type_scat_dispersion_real
    _atom_type_scat_dispersion_imag
    _atom_type_scat_source
    'C' 'C' 0.0033 0.0016
                         'International Tables Vol C Tables 4.2.6.8 and 6.1.1.4'
    'H' 'H' 0.0000 0.0000
                         'International Tables Vol C Tables 4.2.6.8 and 6.1.1.4'
    'N' 'N' 0.0061 0.0033
                         'International Tables Vol C Tables 4.2.6.8 and 6.1.1.4'
    'O' 'O' 0.0106 0.0060
                         'International Tables Vol C Tables 4.2.6.8 and 6.1.1.4'
    'Cl' 'Cl' 0.1484 0.1585
                         'International Tables Vol C Tables 4.2.6.8 and 6.1.1.4'
    'Cu' 'Cu' 0.3201 1.2651
                         'International Tables Vol C Tables 4.2.6.8 and 6.1.1.4'
_computing_data_collection     'APEX2 (Bruker, 2008)'
_computing_cell_refinement     'APEX2 (Bruker, 2008)'
_computing_data_reduction     'SAINT (Bruker, 2008)'
_computing_structure_solution     'SHELXS97 (Sheldrick, 2008)'
_computing_structure_refinement     'SHELXL97 (Sheldrick, 2008)'
_computing_molecular_graphics     'X-SEED (Barbour, 2001)'
_computing_publication_material     'publCIF (Westrip, 2009)'
loop_
    _atom_site_type_symbol
    _atom_site_label
    _atom_site_fract_x
    _atom_site_fract_y
    _atom_site_fract_z
    _atom_site_U_iso_or_equiv
    _atom_site_adp_type
    _atom_site_calc_flag
    _atom_site_refinement_flags
    _atom_site_occupancy
    _atom_site_disorder_assembly
    _atom_site_disorder_group
    Cu Cu1 0.74448(4) 0.62243(3) 0.25532(2) 0.01986(8) Uani d . 1 . .
    Cl Cl1 0.42757(8) 0.74327(6) 0.30310(4) 0.02521(12) Uani d . 1 . .
    O O1 0.7987(2) 0.61537(17) 0.40339(13) 0.0275(3) Uani d . 1 . .
    O O2 0.8805(2) 0.79922(17) 0.19426(14) 0.0272(3) Uani d . 1 . .
    N N1 0.7637(2) 0.56785(19) 0.08940(15) 0.0197(3) Uani d . 1 . .
    N N2 0.6667(2) 0.41013(19) 0.29186(15) 0.0201(3) Uani d . 1 . .
    C C1 0.8971(4) 0.6884(3) 0.5587(2) 0.0391(6) Uani d . 1 . .
    H H1A 0.7958 0.6294 0.6087 0.059 Uiso calc R 1 . .
    H H1B 0.8954 0.7830 0.5942 0.059 Uiso calc R 1 . .
    H H1C 1.0168 0.6335 0.5514 0.059 Uiso calc R 1 . .
    C C2 0.8716(3) 0.7181(3) 0.4385(2) 0.0261(5) Uani d . 1 . .
    C C3 0.9315(3) 0.8491(3) 0.3737(2) 0.0313(5) Uani d . 1 . .
    H H3 0.9691 0.9233 0.4126 0.038 Uiso calc R 1 . .
    C C4 0.9407(3) 0.8800(2) 0.2562(2) 0.0256(5) Uani d . 1 . .
    C C5 1.0312(4) 1.0189(3) 0.1944(2) 0.0370(6) Uani d . 1 . .
    H H5A 1.0362 1.0225 0.1113 0.056 Uiso calc R 1 . .
    H H5B 1.1580 1.0185 0.2005 0.056 Uiso calc R 1 . .
    H H5C 0.9584 1.1063 0.2314 0.056 Uiso calc R 1 . .
    C C6 0.8170(3) 0.6495(2) -0.01113(19) 0.0243(4) Uani d . 1 . .
    H H6 0.8574 0.7464 -0.0101 0.029 Uiso calc R 1 . .
    C C7 0.8159(3) 0.5982(3) -0.11824(19) 0.0270(5) Uani d . 1 . .
    H H7 0.8561 0.6597 -0.1884 0.032 Uiso calc R 1 . .
    C C8 0.7568(3) 0.4593(3) -0.12245(18) 0.0247(4) Uani d . 1 . .
    H H8 0.7551 0.4239 -0.1950 0.030 Uiso calc R 1 . .
    C C9 0.6982(3) 0.3695(2) -0.01631(18) 0.0213(4) Uani d . 1 . .
    C C10 0.6357(3) 0.2224(2) -0.00981(19) 0.0254(4) Uani d . 1 . .
    H H10 0.6279 0.1814 -0.0790 0.030 Uiso calc R 1 . .
    C C11 0.5872(3) 0.1408(2) 0.0943(2) 0.0263(5) Uani d . 1 . .
    H H11 0.5476 0.0430 0.0966 0.032 Uiso calc R 1 . .
    C C12 0.5948(3) 0.1995(2) 0.20076(18) 0.0216(4) Uani d . 1 . .
    C C13 0.5500(3) 0.1196(2) 0.3117(2) 0.0266(5) Uani d . 1 . .
    H H13 0.5100 0.0210 0.3198 0.032 Uiso calc R 1 . .
    C C14 0.5653(3) 0.1866(2) 0.40724(19) 0.0267(5) Uani d . 1 . .
    H H14 0.5371 0.1341 0.4820 0.032 Uiso calc R 1 . .
    C C15 0.6226(3) 0.3326(2) 0.39506(18) 0.0230(4) Uani d . 1 . .
    H H15 0.6302 0.3778 0.4626 0.028 Uiso calc R 1 . .
    C C16 0.6529(3) 0.3440(2) 0.19648(17) 0.0183(4) Uani d . 1 . .
    C C17 0.7057(3) 0.4300(2) 0.08651(17) 0.0183(4) Uani d . 1 . .
loop_
    _atom_site_aniso_label
    _atom_site_aniso_U_11
    _atom_site_aniso_U_22
    _atom_site_aniso_U_33
    _atom_site_aniso_U_12
    _atom_site_aniso_U_13
    _atom_site_aniso_U_23
    Cu1 0.02849(15) 0.01578(13) 0.01782(13) -0.00745(10) -0.00941(10)
                                                                     -0.00008(9)
    Cl1 0.0299(3) 0.0241(3) 0.0245(2) -0.0016(2) -0.0116(2) -0.00471(19)
    O1 0.0404(9) 0.0230(8) 0.0251(8) -0.0066(7) -0.0179(7) -0.0008(6)
    O2 0.0357(9) 0.0206(8) 0.0261(8) -0.0129(7) -0.0080(7) -0.0005(6)
    N1 0.0240(9) 0.0180(8) 0.0181(8) -0.0041(7) -0.0076(7) 0.0001(6)
    N2 0.0254(9) 0.0168(8) 0.0189(8) -0.0031(7) -0.0075(7) -0.0007(6)
    C1 0.0551(17) 0.0374(14) 0.0368(13) 0.0050(12) -0.0312(13) -0.0112(11)
    C2 0.0282(11) 0.0258(11) 0.0291(11) 0.0042(9) -0.0149(9) -0.0102(9)
    C3 0.0356(13) 0.0265(12) 0.0385(13) -0.0064(10) -0.0179(11) -0.0102(10)
    C4 0.0211(10) 0.0200(10) 0.0355(12) -0.0043(8) -0.0060(9) -0.0071(9)
    C5 0.0362(13) 0.0262(12) 0.0447(14) -0.0134(10) -0.0020(11) -0.0083(10)
    C6 0.0290(11) 0.0211(10) 0.0238(10) -0.0082(8) -0.0092(9) 0.0032(8)
    C7 0.0327(12) 0.0289(12) 0.0200(10) -0.0064(9) -0.0093(9) 0.0051(8)
    C8 0.0282(11) 0.0293(12) 0.0183(9) -0.0032(9) -0.0088(8) -0.0022(8)
    C9 0.0209(10) 0.0231(10) 0.0210(10) -0.0020(8) -0.0073(8) -0.0018(8)
    C10 0.0308(11) 0.0237(11) 0.0246(10) -0.0040(9) -0.0105(9) -0.0073(8)
    C11 0.0335(12) 0.0188(10) 0.0291(11) -0.0075(9) -0.0110(9) -0.0046(8)
    C12 0.0237(10) 0.0187(10) 0.0221(10) -0.0032(8) -0.0059(8) -0.0016(8)
    C13 0.0327(12) 0.0179(10) 0.0280(11) -0.0058(9) -0.0071(9) 0.0017(8)
    C14 0.0350(12) 0.0213(11) 0.0230(10) -0.0057(9) -0.0078(9) 0.0049(8)
    C15 0.0289(11) 0.0218(10) 0.0185(9) -0.0042(8) -0.0070(8) 0.0004(8)
    C16 0.0190(9) 0.0163(9) 0.0196(9) -0.0013(7) -0.0058(7) -0.0011(7)
    C17 0.0184(9) 0.0177(9) 0.0195(9) -0.0022(7) -0.0065(7) -0.0010(7)
loop_
    _geom_bond_atom_site_label_1
    _geom_bond_atom_site_label_2
    _geom_bond_site_symmetry_2
    _geom_bond_distance
    _geom_bond_publ_flag
    Cu1 Cl1 . 2.4717(6) yes
    Cu1 O1 . 1.927(2) yes
    Cu1 O2 . 1.936(2) yes
    Cu1 N1 . 2.038(2) yes
    Cu1 N2 . 2.025(2) yes
    O1 C2 . 1.271(3) ?
    O2 C4 . 1.273(3) ?
    N1 C6 . 1.328(3) ?
    N1 C17 . 1.357(3) ?
    N2 C15 . 1.332(3) ?
    N2 C16 . 1.360(3) ?
    C1 C2 . 1.507(3) ?
    C1 H1A . 0.9800 ?
    C1 H1B . 0.9800 ?
    C1 H1C . 0.9800 ?
    C2 C3 . 1.390(3) ?
    C3 C4 . 1.391(3) ?
    C3 H3 . 0.9500 ?
    C4 C5 . 1.506(3) ?
    C5 H5A . 0.9800 ?
    C5 H5B . 0.9800 ?
    C5 H5C . 0.9800 ?
    C6 C7 . 1.396(3) ?
    C6 H6 . 0.9500 ?
    C7 C8 . 1.372(3) ?
    C7 H7 . 0.9500 ?
    C8 C9 . 1.420(3) ?
    C8 H8 . 0.9500 ?
    C9 C17 . 1.399(3) ?
    C9 C10 . 1.433(3) ?
    C10 C11 . 1.359(3) ?
    C10 H10 . 0.9500 ?
    C11 C12 . 1.431(3) ?
    C11 H11 . 0.9500 ?
    C12 C16 . 1.401(3) ?
    C12 C13 . 1.418(3) ?
    C13 C14 . 1.370(3) ?
    C13 H13 . 0.9500 ?
    C14 C15 . 1.402(3) ?
    C14 H14 . 0.9500 ?
    C15 H15 . 0.9500 ?
    C16 C17 . 1.435(3) ?
loop_
    _geom_angle_atom_site_label_1
    _geom_angle_atom_site_label_2
    _geom_angle_atom_site_label_3
    _geom_angle_site_symmetry_1
    _geom_angle_site_symmetry_3
    _geom_angle
    _geom_angle_publ_flag
    O1 Cu1 O2 . . 93.82(7) yes
    O1 Cu1 N2 . . 88.87(7) ?
    O2 Cu1 N2 . . 164.40(7) ?
    O1 Cu1 N1 . . 158.42(7) ?
    O2 Cu1 N1 . . 91.13(7) ?
    N1 Cu1 N2 . . 81.04(7) yes
    O1 Cu1 Cl1 . . 102.88(5) ?
    O2 Cu1 Cl1 . . 97.34(5) ?
    N2 Cu1 Cl1 . . 97.03(5) ?
    N1 Cu1 Cl1 . . 97.28(5) ?
    C2 O1 Cu1 . . 124.95(14) ?
    C4 O2 Cu1 . . 124.08(15) ?
    C6 N1 C17 . . 118.08(18) ?
    C6 N1 Cu1 . . 129.04(15) ?
    C17 N1 Cu1 . . 112.82(13) ?
    C15 N2 C16 . . 117.97(18) ?
    C15 N2 Cu1 . . 128.74(15) ?
    C16 N2 Cu1 . . 113.24(13) ?
    C2 C1 H1A . . 109.5 ?
    C2 C1 H1B . . 109.5 ?
    H1A C1 H1B . . 109.5 ?
    C2 C1 H1C . . 109.5 ?
    H1A C1 H1C . . 109.5 ?
    H1B C1 H1C . . 109.5 ?
    O1 C2 C3 . . 125.0(2) ?
    O1 C2 C1 . . 115.3(2) ?
    C3 C2 C1 . . 119.7(2) ?
    C2 C3 C4 . . 125.1(2) ?
    C2 C3 H3 . . 117.4 ?
    C4 C3 H3 . . 117.4 ?
    O2 C4 C3 . . 125.5(2) ?
    O2 C4 C5 . . 116.0(2) ?
    C3 C4 C5 . . 118.4(2) ?
    C4 C5 H5A . . 109.5 ?
    C4 C5 H5B . . 109.5 ?
    H5A C5 H5B . . 109.5 ?
    C4 C5 H5C . . 109.5 ?
    H5A C5 H5C . . 109.5 ?
    H5B C5 H5C . . 109.5 ?
    N1 C6 C7 . . 122.4(2) ?
    N1 C6 H6 . . 118.8 ?
    C7 C6 H6 . . 118.8 ?
    C8 C7 C6 . . 120.18(19) ?
    C8 C7 H7 . . 119.9 ?
    C6 C7 H7 . . 119.9 ?
    C7 C8 C9 . . 118.7(2) ?
    C7 C8 H8 . . 120.6 ?
    C9 C8 H8 . . 120.6 ?
    C17 C9 C10 . . 119.20(19) ?
    C17 C9 C8 . . 116.96(19) ?
    C10 C9 C8 . . 123.8(2) ?
    C11 C10 C9 . . 120.7(2) ?
    C11 C10 H10 . . 119.7 ?
    C9 C10 H10 . . 119.7 ?
    C10 C11 C12 . . 121.3(2) ?
    C10 C11 H11 . . 119.4 ?
    C12 C11 H11 . . 119.4 ?
    C16 C12 C13 . . 116.90(19) ?
    C16 C12 C11 . . 118.84(19) ?
    C13 C12 C11 . . 124.2(2) ?
    C14 C13 C12 . . 119.0(2) ?
    C14 C13 H13 . . 120.5 ?
    C12 C13 H13 . . 120.5 ?
    C13 C14 C15 . . 120.21(19) ?
    C13 C14 H14 . . 119.9 ?
    C15 C14 H14 . . 119.9 ?
    N2 C15 C14 . . 122.2(2) ?
    N2 C15 H15 . . 118.9 ?
    C14 C15 H15 . . 118.9 ?
    N2 C16 C12 . . 123.74(18) ?
    N2 C16 C17 . . 116.22(18) ?
    C12 C16 C17 . . 120.03(19) ?
    N1 C17 C9 . . 123.64(18) ?
    N1 C17 C16 . . 116.42(18) ?
    C9 C17 C16 . . 119.93(18) ?
loop_
    _geom_torsion_atom_site_label_1
    _geom_torsion_atom_site_label_2
    _geom_torsion_atom_site_label_3
    _geom_torsion_atom_site_label_4
    _geom_torsion_site_symmetry_1
    _geom_torsion_site_symmetry_2
    _geom_torsion_site_symmetry_3
    _geom_torsion_site_symmetry_4
    _geom_torsion
    _geom_torsion_publ_flag
    O2 Cu1 O1 C2 . . . . 10.33(19) ?
    N2 Cu1 O1 C2 . . . . 174.95(19) ?
    N1 Cu1 O1 C2 . . . . 113.2(2) ?
    Cl1 Cu1 O1 C2 . . . . -88.10(18) ?
    O1 Cu1 O2 C4 . . . . -11.32(19) ?
    N2 Cu1 O2 C4 . . . . -110.9(3) ?
    N1 Cu1 O2 C4 . . . . -170.31(18) ?
    Cl1 Cu1 O2 C4 . . . . 92.21(18) ?
    O1 Cu1 N1 C6 . . . . -115.3(2) ?
    O2 Cu1 N1 C6 . . . . -12.0(2) ?
    N2 Cu1 N1 C6 . . . . -178.4(2) ?
    Cl1 Cu1 N1 C6 . . . . 85.57(19) ?
    O1 Cu1 N1 C17 . . . . 67.4(2) ?
    O2 Cu1 N1 C17 . . . . 170.77(15) ?
    N2 Cu1 N1 C17 . . . . 4.33(14) ?
    Cl1 Cu1 N1 C17 . . . . -91.68(14) ?
    O1 Cu1 N2 C15 . . . . 17.41(19) ?
    O2 Cu1 N2 C15 . . . . 117.6(3) ?
    N1 Cu1 N2 C15 . . . . 178.3(2) ?
    Cl1 Cu1 N2 C15 . . . . -85.43(19) ?
    O1 Cu1 N2 C16 . . . . -165.19(15) ?
    O2 Cu1 N2 C16 . . . . -65.0(3) ?
    N1 Cu1 N2 C16 . . . . -4.33(14) ?
    Cl1 Cu1 N2 C16 . . . . 91.97(14) ?
    Cu1 O1 C2 C3 . . . . -3.0(3) ?
    Cu1 O1 C2 C1 . . . . 178.82(16) ?
    O1 C2 C3 C4 . . . . -7.9(4) ?
    C1 C2 C3 C4 . . . . 170.2(2) ?
    Cu1 O2 C4 C3 . . . . 5.2(3) ?
    Cu1 O2 C4 C5 . . . . -175.75(16) ?
    C2 C3 C4 O2 . . . . 6.6(4) ?
    C2 C3 C4 C5 . . . . -172.4(2) ?
    C17 N1 C6 C7 . . . . -0.3(3) ?
    Cu1 N1 C6 C7 . . . . -177.38(17) ?
    N1 C6 C7 C8 . . . . 0.6(4) ?
    C6 C7 C8 C9 . . . . -0.3(3) ?
    C7 C8 C9 C17 . . . . -0.2(3) ?
    C7 C8 C9 C10 . . . . -179.3(2) ?
    C17 C9 C10 C11 . . . . -1.2(3) ?
    C8 C9 C10 C11 . . . . 177.9(2) ?
    C9 C10 C11 C12 . . . . 0.8(4) ?
    C10 C11 C12 C16 . . . . 0.2(3) ?
    C10 C11 C12 C13 . . . . -178.6(2) ?
    C16 C12 C13 C14 . . . . 0.1(3) ?
    C11 C12 C13 C14 . . . . 178.9(2) ?
    C12 C13 C14 C15 . . . . 0.7(3) ?
    C16 N2 C15 C14 . . . . 0.7(3) ?
    Cu1 N2 C15 C14 . . . . 177.97(16) ?
    C13 C14 C15 N2 . . . . -1.1(4) ?
    C15 N2 C16 C12 . . . . 0.1(3) ?
    Cu1 N2 C16 C12 . . . . -177.56(16) ?
    C15 N2 C16 C17 . . . . -178.63(19) ?
    Cu1 N2 C16 C17 . . . . 3.7(2) ?
    C13 C12 C16 N2 . . . . -0.5(3) ?
    C11 C12 C16 N2 . . . . -179.4(2) ?
    C13 C12 C16 C17 . . . . 178.19(19) ?
    C11 C12 C16 C17 . . . . -0.7(3) ?
    C6 N1 C17 C9 . . . . -0.3(3) ?
    Cu1 N1 C17 C9 . . . . 177.29(16) ?
    C6 N1 C17 C16 . . . . 178.75(19) ?
    Cu1 N1 C17 C16 . . . . -3.7(2) ?
    C10 C9 C17 N1 . . . . 179.7(2) ?
    C8 C9 C17 N1 . . . . 0.5(3) ?
    C10 C9 C17 C16 . . . . 0.7(3) ?
    C8 C9 C17 C16 . . . . -178.49(19) ?
    N2 C16 C17 N1 . . . . 0.0(3) ?
    C12 C16 C17 N1 . . . . -178.79(19) ?
    N2 C16 C17 C9 . . . . 179.10(19) ?
    C12 C16 C17 C9 . . . . 0.3(3) ?
data_global
_journal_date_recd_electronic     2009-07-09
_journal_date_accepted     2009-07-10
_journal_name_full     'Acta Crystallographica, Section E'
_journal_year     2009
_journal_volume     65
_journal_issue      8
_journal_page_first     m934
_journal_page_last     m934
_journal_paper_category     QM
_journal_coeditor_code     XU2552
_publ_contact_author_name     'Prof. Seik Weng Ng'
_publ_contact_author_address
;
Department of Chemistry
University Malaya
50603 Kuala  Lumpur
Malaysia
;
_publ_contact_author_email     seikweng@um.edu.my
_publ_contact_author_fax     ?
_publ_contact_author_phone     ?
_publ_section_title
;\
Chlorido(pentane-2,4-dionato-\k^2^<i>O</i>,<i>O</i>')(1,10-phenanthroline-\
\k^2^<i>N</i>,<i>N</i>')copper(II)
;
loop_
    _publ_author_name
    _publ_author_address
    'Wong, Yew Sent'
;
Faculty of Engineering and Science
Universiti Tunku Abdul Rahman
53300 Kuala Lumpur
Malaysia
;
    'Ng, Chew Hee'
;
Faculty of Engineering and Science
Universiti Tunku Abdul Rahman
53300 Kuala Lumpur
Malaysia
;
    'Ng, Seik Weng'
;
Department of Chemistry
University of Malaya
50603 Kuala Lumpur
Malaysia
;
