# Supplementary material for: Chlorido(pentane-2,4-dionato-κ2 O,O′)(1,10-phenanthroline-κ2 N,N′)copper(II)
Source: Acta Crystallogr Sect E Struct Rep Online. 2009 Jul 18;65(Pt 8):m934. doi: 10.1107/S1600536809027111 (PMC2977398; doi:10.1107/S1600536809027111)
Supplement: Supplementary file 2 [file e-65-0m934-Isup2.hkl]

# 
# h,k,l, Fc-squared, Fo-squared, sigma(Fo-squared) and status flag 
# 
data_I
_shelx_title '  P-1' 
_shelx_refln_list_code          4 
_shelx_F_calc_maximum      239.94 
_exptl_crystal_F_000       386.00 
_reflns_d_resolution_high  0.7698 
 
loop_ 
 _symmetry_equiv_pos_as_xyz 
 'x, y, z' 
 '-x, -y, -z' 
 
_cell_length_a     7.5436 
_cell_length_b     9.0347 
_cell_length_c    11.9399 
_cell_angle_alpha  85.638 
_cell_angle_beta   72.329 
_cell_angle_gamma  85.716 
 
_shelx_F_squared_multiplier     1.000 
 
loop_ 
 _refln_index_h 
 _refln_index_k 
 _refln_index_l 
 _refln_F_squared_calc 
 _refln_F_squared_meas 
 _refln_F_squared_sigma 
 _refln_observed_status 
   1   0   0      698.27      764.91     17.21 o 
   2   0   0     2506.00     2629.70     56.64 o 
   3   0   0        8.46       13.38      1.19 o 
   4   0   0      194.34      176.28      4.54 o 
   5   0   0       93.31       98.39      3.52 o 
   6   0   0     1255.42     1226.37     22.09 o 
   7   0   0      101.34      103.12      4.26 o 
   8   0   0        6.58        4.04      3.48 o 
  -9   1   0       93.61      113.12      8.57 o 
  -8   1   0      148.88      144.49      8.69 o 
  -7   1   0      106.61       81.54      6.51 o 
  -6   1   0       66.20       72.08      9.64 o 
  -5   1   0      149.20      157.92      5.20 o 
  -4   1   0      111.12      120.09      3.42 o 
  -3   1   0     3253.66     3257.88     52.09 o 
  -2   1   0    57572.89    39786.29   2081.72 o 
  -1   1   0     1206.72     1213.81     16.77 o 
   0   1   0     6131.96     5918.69    145.61 o 
   1   1   0      258.14      240.50      2.73 o 
   2   1   0      167.66      209.39      5.93 o 
   3   1   0     3112.09     3197.06     69.23 o 
   4   1   0     2439.23     2441.29     53.98 o 
   5   1   0       49.14       41.98      3.32 o 
   6   1   0       67.56       70.28      3.46 o 
   7   1   0      152.33      161.10      5.52 o 
   8   1   0       55.92       54.26      3.54 o 
   9   1   0      117.91       92.40      7.79 o 
  -9   2   0       89.04       98.80      7.88 o 
  -8   2   0        0.22        1.47      2.85 o 
  -7   2   0       49.94       49.04      5.09 o 
  -6   2   0      152.73      171.44      8.68 o 
  -5   2   0     1350.56     1351.15     23.31 o 
  -4   2   0     6172.52     6414.45    103.05 o 
  -3   2   0     2784.81     2684.81     43.21 o 
  -2   2   0     2066.88     2286.72     37.49 o 
  -1   2   0      522.96      475.13     12.61 o 
   1   2   0     8090.91     7513.18    386.05 o 
   2   2   0      446.72      493.60      6.29 o 
   3   2   0     1033.78      971.69     11.94 o 
   4   2   0       23.04       35.22      1.71 o 
   5   2   0      737.30      760.28     12.42 o 
   6   2   0       91.18      100.51      5.63 o 
   7   2   0      814.62      821.91     16.71 o 
   8   2   0       55.40       76.32     12.46 o 
   9   2   0       15.81       20.15      3.76 o 
  -8   3   0      144.51      129.46      8.88 o 
  -7   3   0       97.74       97.51      7.33 o 
  -6   3   0      199.66      173.20      8.84 o 
  -5   3   0      946.42      899.75     25.88 o 
  -4   3   0       56.63       71.38      2.29 o 
  -3   3   0       88.50       75.72      4.40 o 
  -2   3   0     2556.01     2602.02     63.00 o 
  -1   3   0     2766.81     2776.52     45.02 o 
   0   3   0     1328.53     1270.03     22.10 o 
   1   3   0      847.24      827.67     23.41 o 
   2   3   0     1708.56     1865.51     27.95 o 
   3   3   0      535.46      532.43      6.90 o 
   4   3   0     2250.90     2369.26     34.86 o 
   5   3   0     1304.56     1363.61     33.00 o 
   6   3   0      111.28      108.89      6.05 o 
   7   3   0      133.36      144.37      7.55 o 
   8   3   0        6.25       11.71      5.31 o 
   9   3   0       20.47       24.77      3.24 o 
  -8   4   0        1.25        4.11      4.46 o 
  -7   4   0       87.08       81.15      6.97 o 
  -6   4   0        5.31        2.96      2.89 o 
  -5   4   0       42.11       39.90      4.64 o 
  -4   4   0      747.80      763.68     22.17 o 
  -3   4   0        2.45        3.29      1.89 o 
  -2   4   0     2192.02     2126.30     34.70 o 
  -1   4   0        9.32        6.73      1.71 o 
   0   4   0     4045.55     4350.89     93.54 o 
   1   4   0      132.36      133.42      2.66 o 
   2   4   0     5577.68     5822.16     96.60 o 
   3   4   0      169.57      209.87      4.24 o 
   4   4   0     1469.75     1475.84     17.98 o 
   5   4   0       63.42       65.83      4.80 o 
   6   4   0      163.20      174.09      8.01 o 
   7   4   0       26.30       30.46      4.16 o 
   8   4   0      108.65      103.23      7.08 o 
  -8   5   0        0.71       -1.37      4.02 o 
  -7   5   0       49.32       49.23      6.20 o 
  -6   5   0        7.85        8.27      3.48 o 
  -5   5   0      386.26      400.25     14.72 o 
  -4   5   0      568.94      550.99     17.62 o 
  -3   5   0      324.79      331.18     11.50 o 
  -2   5   0     1906.12     2060.73     33.61 o 
  -1   5   0     1135.24     1187.09     20.04 o 
   0   5   0     3209.79     3481.61     55.92 o 
   1   5   0     1007.20      888.76     12.24 o 
   2   5   0     1790.55     1781.50     27.25 o 
   3   5   0      127.24      123.28      3.13 o 
   4   5   0      276.28      323.57     10.93 o 
   5   5   0      639.75      655.84     18.86 o 
   6   5   0      150.27      150.41      7.64 o 
   7   5   0       24.33       25.13      4.14 o 
   8   5   0      158.34      161.05      9.26 o 
  -7   6   0      195.46      211.01     11.55 o 
  -6   6   0        2.33        3.29      3.39 o 
  -5   6   0      331.28      317.74     12.95 o 
  -4   6   0      325.92      331.16     12.65 o 
  -3   6   0      698.75      716.23     21.21 o 
  -2   6   0      189.90      199.18      8.22 o 
  -1   6   0     2191.37     2124.01     34.98 o 
   0   6   0      153.74      154.93      4.22 o 
   1   6   0      606.41      596.60      8.96 o 
   2   6   0       20.68       20.50      1.70 o 
   3   6   0     1471.40     1497.11     23.52 o 
   4   6   0       18.02        8.06      2.63 o 
   5   6   0      774.43      793.70     22.27 o 
   6   6   0      139.84      135.85      7.58 o 
   7   6   0       40.21       41.48      5.06 o 
   8   6   0        0.45       -0.66      3.30 o 
  -7   7   0       95.30       86.28      8.12 o 
  -6   7   0       39.93       33.52      5.49 o 
  -5   7   0       67.28       63.18      5.98 o 
  -4   7   0       54.68       56.19      5.38 o 
  -3   7   0      682.68      644.70     20.12 o 
  -2   7   0      203.95      200.36      8.81 o 
  -1   7   0      299.95      291.31      6.56 o 
   0   7   0       90.04       80.55      3.19 o 
   1   7   0      661.29      681.03     10.29 o 
   2   7   0      771.71      805.81     13.88 o 
   3   7   0     1255.97     1259.59     31.30 o 
   4   7   0        6.94        9.06      2.60 o 
   5   7   0      126.70      146.98      7.71 o 
   6   7   0      103.74       91.77      6.50 o 
   7   7   0      142.48      148.09      8.82 o 
  -6   8   0       34.23       40.17      6.20 o 
  -5   8   0       11.19       11.47      4.34 o 
  -4   8   0      334.19      319.87     13.21 o 
  -3   8   0        7.69       10.14      3.23 o 
  -2   8   0       82.78       73.90      5.63 o 
  -1   8   0        4.26        4.46      2.60 o 
   0   8   0     1073.64     1137.53     20.54 o 
   1   8   0      272.66      269.71      5.39 o 
   2   8   0      223.84      264.49      6.22 o 
   3   8   0       19.49       19.98      3.16 o 
   4   8   0      361.56      350.62     12.64 o 
   5   8   0        7.28        9.93      3.17 o 
   6   8   0      579.20      585.79     19.16 o 
   7   8   0       70.68       92.88      7.22 o 
  -5   9   0       16.05       15.14      4.66 o 
  -4   9   0        1.07        1.08      3.17 o 
  -3   9   0       74.18       71.42      6.42 o 
  -2   9   0      238.43      236.27     10.65 o 
  -1   9   0       29.68       31.05      4.34 o 
   0   9   0      116.47      130.89      4.86 o 
   1   9   0       52.85       46.64      4.14 o 
   2   9   0      176.54      173.14      7.75 o 
   3   9   0      515.56      497.47     15.86 o 
   4   9   0      658.56      664.40     20.23 o 
   5   9   0       31.28       38.70      4.61 o 
   6   9   0       32.08       29.19      4.47 o 
  -4  10   0        3.67        0.05      3.86 o 
  -3  10   0      119.85      127.20      8.30 o 
  -2  10   0        3.85        1.40      3.17 o 
  -1  10   0      105.24       95.98      4.68 o 
   0  10   0        2.57        2.19      1.94 o 
   1  10   0      793.19      778.73     20.04 o 
   2  10   0       83.36       79.54      5.62 o 
   3  10   0      387.83      394.36     13.96 o 
   4  10   0        2.83        5.41      2.98 o 
   5  10   0        2.01       -3.06      2.04 o 
  -2  11   0       92.74       89.08      5.21 o 
  -1  11   0      246.32      229.26      7.46 o 
   0  11   0       88.24       88.20      4.66 o 
   3  11   0        3.42        1.96      2.33 o 
  -3 -11   1       49.42       35.31      4.85 o 
   0 -11   1       86.14       72.47      4.29 o 
   1 -11   1        8.16       11.06      2.66 o 
   2 -11   1      311.46      309.55     10.74 o 
  -4 -10   1      331.57      351.62     13.85 o 
  -3 -10   1       22.42       24.59      4.27 o 
  -2 -10   1      115.20      143.18      7.44 o 
  -1 -10   1      303.71      306.81     10.54 o 
   0 -10   1      515.86      498.07     11.30 o 
   1 -10   1       21.83       21.44      2.81 o 
   2 -10   1       96.36       99.48      5.00 o 
   3 -10   1       13.62       17.53      4.13 o 
   4 -10   1        1.67       -0.17      3.69 o 
  -6  -9   1      122.82      122.57      8.02 o 
  -5  -9   1      132.98      142.78      8.28 o 
  -4  -9   1        8.30        4.51      2.72 o 
  -3  -9   1      764.56      768.43     22.09 o 
  -2  -9   1       71.85       50.89      4.66 o 
  -1  -9   1      776.46      770.21     14.22 o 
   0  -9   1      122.05      130.85      4.85 o 
   1  -9   1       14.71       19.12      2.58 o 
   2  -9   1        0.72       -0.33      2.52 o 
   3  -9   1      299.73      293.54     12.42 o 
   4  -9   1      102.70      105.39      7.74 o 
   5  -9   1       74.84       66.96      6.78 o 
  -6  -8   1       41.44       45.46      5.31 o 
  -5  -8   1      417.57      427.65     15.24 o 
  -4  -8   1      261.29      257.09     10.58 o 
  -3  -8   1     1374.72     1329.13     33.54 o 
  -2  -8   1       12.89       14.09      1.78 o 
  -1  -8   1       79.85       96.50     11.97 o 
   0  -8   1       74.04       72.26      2.68 o 
   1  -8   1      469.41      456.62     10.57 o 
   2  -8   1       29.42       27.41      4.01 o 
   3  -8   1      609.28      596.46     19.28 o 
   4  -8   1       44.44       45.86      5.09 o 
   5  -8   1       43.40       41.73      5.75 o 
   6  -8   1       96.27       90.44      8.13 o 
  -7  -7   1       11.52       11.07      3.72 o 
  -6  -7   1      744.13      746.85     22.60 o 
  -5  -7   1      490.32      463.63     15.69 o 
  -4  -7   1      385.16      392.29     13.38 o 
  -3  -7   1        2.11        7.20      2.27 o 
  -2  -7   1      255.06      264.25      6.04 o 
  -1  -7   1       18.57       18.32      1.78 o 
   0  -7   1     1010.30     1023.65     14.57 o 
   1  -7   1      770.18      809.04     14.92 o 
   2  -7   1       79.01       79.71      5.24 o 
   3  -7   1       73.94       73.30      5.36 o 
   4  -7   1      530.87      506.02     17.22 o 
   5  -7   1        1.10       -2.12      2.84 o 
   6  -7   1      291.39      281.36     13.04 o 
   7  -7   1      182.49      193.51     11.55 o 
  -8  -6   1      375.02      378.45     15.07 o 
  -7  -6   1        0.26       -0.29      2.61 o 
  -6  -6   1      375.88      385.02     14.03 o 
  -5  -6   1      130.21      116.13      6.84 o 
  -4  -6   1       83.70      108.51      6.04 o 
  -3  -6   1      712.19      710.45     12.30 o 
  -2  -6   1     1573.36     1598.52     25.07 o 
  -1  -6   1        5.41        7.25      1.17 o 
   0  -6   1      617.14      613.58     11.43 o 
   1  -6   1        0.27       11.06      1.33 o 
   2  -6   1     1100.19     1136.60     19.55 o 
   3  -6   1      756.88      769.83     22.28 o 
   4  -6   1     1191.80     1225.85     33.79 o 
   5  -6   1      150.98      146.64      8.23 o 
   6  -6   1       62.96       67.07      6.35 o 
   7  -6   1       15.68       13.41      4.85 o 
  -8  -5   1       64.41       68.60      6.64 o 
  -7  -5   1      224.55      226.29     10.15 o 
  -6  -5   1       40.11       36.78      4.46 o 
  -5  -5   1     1468.70     1534.02     37.72 o 
  -4  -5   1      294.21      286.32     10.20 o 
  -3  -5   1      938.50      943.14     15.43 o 
  -2  -5   1      348.72      343.76      6.63 o 
  -1  -5   1      154.62      131.32      3.42 o 
   0  -5   1      389.34      443.04     11.40 o 
   1  -5   1     5237.17     5465.57     86.98 o 
   2  -5   1     1142.26     1210.66     31.45 o 
   3  -5   1       88.72       87.77      5.10 o 
   4  -5   1      188.53      189.37      8.41 o 
   5  -5   1        5.33        4.26      2.79 o 
   6  -5   1       54.31       58.31      5.69 o 
   7  -5   1      234.54      230.06     11.79 o 
   8  -5   1       80.01       98.34      8.62 o 
  -8  -4   1      164.08      171.87      9.25 o 
  -7  -4   1      634.00      627.43     19.01 o 
  -6  -4   1       76.35       76.54      5.50 o 
  -5  -4   1     1397.34     1410.20     34.60 o 
  -4  -4   1       15.64       13.56      1.04 o 
  -3  -4   1      100.02       89.68      1.97 o 
  -2  -4   1      215.06      188.73      4.08 o 
  -1  -4   1     8178.29     8162.96    188.15 o 
   0  -4   1      125.80      115.07      2.71 o 
   1  -4   1     1459.79     1485.21     36.90 o 
   2  -4   1       22.39       24.36      2.72 o 
   3  -4   1       66.66       64.74      4.26 o 
   4  -4   1      105.20      111.33      6.02 o 
   5  -4   1     1390.95     1367.11     37.05 o 
   6  -4   1       26.54       26.71      4.55 o 
   7  -4   1       19.62        9.64      3.84 o 
   8  -4   1      123.35       94.34      8.06 o 
  -8  -3   1      264.36      266.20      8.27 o 
  -7  -3   1      464.30      447.26     14.65 o 
  -6  -3   1      235.94      238.66      9.37 o 
  -5  -3   1       17.68       22.62      1.60 o 
  -4  -3   1     1136.59     1135.17     14.21 o 
  -3  -3   1     1936.56     2065.96     24.67 o 
  -2  -3   1     3532.80     3662.99     42.81 o 
  -1  -3   1     1730.02     1693.84     25.46 o 
   0  -3   1      222.37      199.02      4.04 o 
   1  -3   1       17.01       26.59      2.08 o 
   2  -3   1     2221.62     2260.28     54.89 o 
   3  -3   1     2280.90     2260.87     55.65 o 
   4  -3   1      419.31      434.55      9.44 o 
   5  -3   1       13.13       16.09      1.64 o 
   6  -3   1      685.73      661.25     21.01 o 
   7  -3   1        3.29        3.89      3.03 o 
   8  -3   1      807.80      703.59     23.75 o 
   9  -3   1      417.81      375.60     16.50 o 
  -9  -2   1       39.86       54.48      5.91 o 
  -8  -2   1      143.07      145.79      5.69 o 
  -7  -2   1      166.86      171.04     14.21 o 
  -6  -2   1      397.58      390.28     12.40 o 
  -5  -2   1       27.61       31.66      2.32 o 
  -4  -2   1     3388.77     3415.41     49.67 o 
  -3  -2   1       95.26      100.64      1.98 o 
  -2  -2   1      393.35      362.23      4.91 o 
  -1  -2   1      529.63      562.45      7.13 o 
   0  -2   1     5219.33     5088.82    105.09 o 
   1  -2   1      353.01      368.96      9.93 o 
   2  -2   1     3475.00     3426.22     81.65 o 
   3  -2   1      897.07     1026.99     17.35 o 
   4  -2   1     2378.56     2477.04     40.32 o 
   5  -2   1      373.50      371.79      7.87 o 
   6  -2   1     3111.84     2975.02     49.03 o 
   7  -2   1      436.62      424.47     15.91 o 
   8  -2   1      144.08      141.86      8.96 o 
   9  -2   1       18.14       16.18      5.11 o 
  -9  -1   1       92.67      146.51      9.24 o 
  -8  -1   1        1.44        0.21      1.74 o 
  -7  -1   1      435.61      439.03     10.38 o 
  -6  -1   1      749.16      741.96     14.73 o 
  -5  -1   1      210.20      205.15      9.53 o 
  -4  -1   1       34.28       36.18      2.81 o 
  -3  -1   1      903.10      888.50     20.97 o 
  -2  -1   1     1219.10     1236.83     14.89 o 
  -1  -1   1     1373.08     1439.66     17.12 o 
   0  -1   1     4468.96     4512.14     56.54 o 
   1  -1   1     6868.20     6541.41    159.24 o 
   2  -1   1     3084.15     3165.03     51.15 o 
   3  -1   1     4083.63     4157.95     72.78 o 
   4  -1   1     5420.26     5616.88     89.06 o 
   5  -1   1       20.72       30.18      2.03 o 
   6  -1   1      813.84      807.72     15.34 o 
   7  -1   1        3.90        2.01      1.61 o 
   9  -1   1       79.99       74.01      6.96 o 
  -9   0   1      195.76      210.90     11.41 o 
  -8   0   1       12.93        6.48      3.21 o 
  -7   0   1      225.24      231.48      6.64 o 
  -6   0   1       63.74       64.49      3.25 o 
  -5   0   1      257.63      255.81      6.25 o 
  -4   0   1      188.87      177.26      8.03 o 
  -3   0   1     1734.08     1629.17     48.39 o 
  -2   0   1      932.79     1008.74     28.67 o 
  -1   0   1     9295.21     8681.66    136.02 o 
   0   0   1      206.71      218.42      4.82 o 
   1   0   1     7895.36     7649.51    166.94 o 
   2   0   1     3090.87     3313.33     72.77 o 
   3   0   1      256.98      201.40      5.84 o 
   4   0   1     1125.53     1123.81     25.86 o 
   5   0   1      354.81      337.93      7.52 o 
   6   0   1       21.26       17.66      3.61 o 
   7   0   1      333.28      341.02      8.49 o 
   9   0   1       69.63      111.93      8.32 o 
  -9   1   1       56.13       75.46      6.91 o 
  -8   1   1       70.12       97.61      7.29 o 
  -7   1   1        3.51       -1.49      2.29 o 
  -6   1   1      560.59      546.51     15.49 o 
  -5   1   1      240.89      232.95     20.29 o 
  -4   1   1       51.95       40.06      2.00 o 
  -3   1   1     2583.85     2787.87     67.39 o 
  -2   1   1      554.62      524.29     10.98 o 
  -1   1   1     2560.10     2622.30     62.53 o 
   0   1   1      859.29      944.02     19.94 o 
   1   1   1        4.40        6.42      0.73 o 
   2   1   1      434.78      498.83     12.02 o 
   3   1   1     1108.85     1090.18     25.05 o 
   4   1   1      339.17      327.02      9.56 o 
   5   1   1      203.46      199.57      7.11 o 
   6   1   1      825.52      814.09     20.94 o 
   7   1   1      190.13      195.17      6.13 o 
   8   1   1       50.07       41.67      3.64 o 
   9   1   1       67.63       81.31      7.26 o 
  -8   2   1      172.28      165.98      9.63 o 
  -7   2   1       34.93       39.05      4.68 o 
  -6   2   1      146.83      148.59      7.96 o 
  -5   2   1      174.38      182.59      4.78 o 
  -4   2   1      451.36      411.82      8.09 o 
  -3   2   1       14.52        7.05      0.79 o 
  -2   2   1     4562.87     4592.62     75.47 o 
  -1   2   1     1419.12     1542.51     37.59 o 
   0   2   1       24.26       20.36      1.30 o 
   1   2   1      791.40      825.96     18.75 o 
   2   2   1      210.12      185.74      5.65 o 
   3   2   1      387.40      378.86      9.96 o 
   4   2   1     4088.39     4187.58     60.97 o 
   5   2   1       10.47       15.79      2.39 o 
   6   2   1      920.60      947.61     24.27 o 
   7   2   1       39.50       37.35      3.93 o 
   8   2   1      207.40      202.96      6.71 o 
   9   2   1        4.88        5.11      2.29 o 
  -8   3   1       18.98       47.98      5.84 o 
  -5   3   1      352.09      358.24     13.04 o 
  -4   3   1     1209.80     1210.86     20.58 o 
  -3   3   1     2487.04     2523.92     62.10 o 
  -2   3   1      192.89      175.63      6.54 o 
  -1   3   1       17.53       28.09      0.93 o 
   0   3   1      190.15      219.24      7.54 o 
   1   3   1     3217.44     3117.20     49.83 o 
   2   3   1     4602.95     4580.10     67.96 o 
   3   3   1     2798.40     3008.83     65.96 o 
   4   3   1     2760.55     2923.29     64.75 o 
   5   3   1       61.79       64.01      4.51 o 
   6   3   1      256.77      282.32     10.23 o 
   7   3   1      383.12      388.34     13.13 o 
   8   3   1       75.18       80.94      5.92 o 
   9   3   1       18.03       13.30      4.36 o 
  -8   4   1       15.63       65.02      6.28 o 
  -7   4   1       84.63       75.16      6.54 o 
  -6   4   1       22.68       25.42      4.49 o 
  -5   4   1     1418.52     1418.92     38.66 o 
  -4   4   1        0.02       -1.60      1.92 o 
  -3   4   1       19.26       15.34      2.59 o 
  -2   4   1      765.52      769.61     21.04 o 
  -1   4   1     2929.43     3009.59     77.04 o 
   0   4   1      132.08      152.92      3.66 o 
   1   4   1     7006.46     7180.09    141.02 o 
   2   4   1     2350.93     2594.38     38.58 o 
   3   4   1      527.26      508.60      8.53 o 
   4   4   1        0.02       -0.30      1.48 o 
   5   4   1     1471.70     1429.57     34.60 o 
   6   4   1       13.62       13.89      3.00 o 
   7   4   1       65.22       63.96      5.28 o 
   8   4   1      124.09      117.23      7.28 o 
   9   4   1       52.26       47.94      5.40 o 
  -8   5   1       21.52       27.63      5.74 o 
  -7   5   1      301.62      291.13     13.65 o 
  -6   5   1       43.94       41.06      5.32 o 
  -5   5   1        7.86        3.69      2.83 o 
  -4   5   1      626.12      626.00     19.56 o 
  -3   5   1      332.37      336.68     11.83 o 
  -2   5   1      923.41      885.37     24.27 o 
  -1   5   1     3368.42     3633.46     96.87 o 
   0   5   1      270.32      370.91      8.48 o 
   1   5   1      249.60      238.59      5.48 o 
   2   5   1      440.97      370.22      6.80 o 
   3   5   1     1164.49     1132.50     17.84 o 
   4   5   1     1233.34     1285.79     31.39 o 
   5   5   1      268.38      259.06      9.77 o 
   6   5   1       27.09       26.23      3.93 o 
   7   5   1      118.26      114.94      7.18 o 
   8   5   1       20.27       22.63      4.36 o 
  -7   6   1       40.38       40.93      6.08 o 
  -6   6   1       92.38       89.65      7.33 o 
  -5   6   1       41.65       40.55      4.97 o 
  -4   6   1      895.35      859.70     25.60 o 
  -3   6   1      341.37      364.95     13.01 o 
  -2   6   1       19.93       13.06      2.80 o 
  -1   6   1       20.31       21.21      1.49 o 
   0   6   1      464.77      427.20     11.40 o 
   1   6   1        1.47        1.78      1.08 o 
   2   6   1     3268.15     3270.01     48.75 o 
   3   6   1       29.41       33.82      3.33 o 
   4   6   1       36.75       36.56      3.81 o 
   5   6   1       13.20       13.35      2.79 o 
   6   6   1      126.21      137.75      7.67 o 
   7   6   1       88.00       90.54      6.87 o 
   8   6   1      127.75      139.16      8.55 o 
  -6   7   1      167.36      172.48     10.32 o 
  -5   7   1        5.50        8.42      3.35 o 
  -4   7   1       16.26       19.18      4.17 o 
  -3   7   1      185.37      179.87      8.82 o 
  -2   7   1        4.26        3.32      2.37 o 
  -1   7   1      663.64      676.96     20.22 o 
   0   7   1     1704.77     1749.31     29.59 o 
   2   7   1       66.78       57.69      3.41 o 
   3   7   1      107.73      129.71      6.29 o 
   4   7   1        8.72       14.63      2.99 o 
   5   7   1       95.18      100.91      6.20 o 
   6   7   1      230.32      236.67     10.62 o 
   7   7   1       29.05       24.73      4.81 o 
  -6   8   1        0.00       -2.46      4.09 o 
  -5   8   1       69.41       61.50      6.49 o 
  -4   8   1      183.72      188.01      9.86 o 
  -3   8   1      540.48      527.56     18.09 o 
  -2   8   1      106.49      100.02      6.59 o 
  -1   8   1      457.36      463.64     15.88 o 
   0   8   1        0.31        0.58      1.23 o 
   1   8   1      146.82      179.81      5.35 o 
   2   8   1      402.09      366.58      7.66 o 
   3   8   1      630.57      637.42     18.23 o 
   4   8   1        1.53       10.49      2.91 o 
   5   8   1      323.17      301.79     11.81 o 
   6   8   1        5.83       -4.04      2.69 o 
   7   8   1      107.26      106.89      7.68 o 
  -5   9   1       65.36       64.59      7.03 o 
  -4   9   1       57.29       56.31      6.17 o 
  -3   9   1      173.57      174.49      9.52 o 
  -2   9   1       34.74       40.07      4.77 o 
  -1   9   1        1.30       -1.49      2.74 o 
   0   9   1     1171.56     1151.29     32.64 o 
   1   9   1      324.84      347.70      8.94 o 
   2   9   1      489.64      408.37     12.91 o 
   3   9   1      433.89      408.12     13.50 o 
   4   9   1       63.76       95.48      6.41 o 
   5   9   1       41.60       43.14      4.72 o 
   6   9   1      195.74      199.50     10.18 o 
  -4  10   1       15.20       16.17      4.76 o 
  -3  10   1      102.16       97.42      7.61 o 
  -2  10   1      740.19      706.14     23.35 o 
  -1  10   1        4.58       -0.21      3.29 o 
   0  10   1      999.06      928.08     28.09 o 
   1  10   1      113.65      100.42      5.80 o 
   2  10   1      171.40      157.83      7.50 o 
   3  10   1       77.09       84.88      5.75 o 
   4  10   1      579.51      626.14     19.59 o 
   5  10   1       23.50       35.19      4.70 o 
  -2  11   1      520.50      499.50     18.92 o 
  -1  11   1        0.65        3.00      3.40 o 
   0  11   1       57.73       45.39      3.79 o 
   3  11   1       71.64       73.42      5.64 o 
  -2 -11   2        0.44        1.87      2.44 o 
   0 -11   2      116.28      107.45      6.87 o 
   1 -11   2       76.80       78.83      4.60 o 
   2 -11   2        1.22        2.18      2.42 o 
  -4 -10   2       97.93       93.40      6.91 o 
  -3 -10   2      646.61      693.20     21.34 o 
  -2 -10   2       15.09        6.89      3.60 o 
  -1 -10   2      225.18      226.13      6.49 o 
   0 -10   2       86.22       75.11      4.14 o 
   1 -10   2       43.19       48.19      3.58 o 
   2 -10   2      122.98      130.43      5.40 o 
   3 -10   2      268.22      281.53      8.48 o 
   4 -10   2       51.61       53.06      8.87 o 
  -5  -9   2      163.99      147.00      8.69 o 
  -4  -9   2      338.92      360.45     13.67 o 
  -3  -9   2       61.89       57.85      5.34 o 
  -2  -9   2      371.29      338.59     12.28 o 
  -1  -9   2       18.24       12.41      2.70 o 
   0  -9   2      722.80      744.79     11.84 o 
   1  -9   2      118.85      117.98      4.74 o 
   2  -9   2       27.96       29.64      2.94 o 
   3  -9   2      103.56      105.64      5.80 o 
   4  -9   2        2.04        0.61      3.17 o 
   5  -9   2        6.99        6.33      4.06 o 
  -6  -8   2      343.16      350.58     14.11 o 
  -5  -8   2       48.50       67.94      5.87 o 
  -4  -8   2      347.82      326.50     12.45 o 
  -3  -8   2      444.62      430.54     14.37 o 
  -2  -8   2      698.37      705.34     13.05 o 
  -1  -8   2      221.31      235.10      7.90 o 
   0  -8   2      281.14      300.68      7.33 o 
   1  -8   2        6.96        5.28      1.35 o 
   2  -8   2        2.40        5.69      3.28 o 
   3  -8   2       88.41       89.57      6.30 o 
   4  -8   2      504.13      488.46     17.05 o 
   5  -8   2        0.01       -1.43      2.82 o 
   6  -8   2      107.20      111.96      8.64 o 
  -7  -7   2      203.93      217.38     11.02 o 
  -6  -7   2       61.20       52.69      5.87 o 
  -5  -7   2      721.44      685.33     20.78 o 
  -4  -7   2       16.68       16.05      3.22 o 
  -3  -7   2     1625.08     1632.61     39.57 o 
  -2  -7   2       87.48       90.60      3.33 o 
  -1  -7   2      200.45      210.41      5.34 o 
   0  -7   2       41.36       39.12      1.96 o 
   1  -7   2      712.91      733.61     11.09 o 
   2  -7   2      235.51      248.38      9.61 o 
   3  -7   2      538.46      534.83     17.08 o 
   4  -7   2      287.21      267.62     11.09 o 
   5  -7   2        0.98        0.88      2.93 o 
   6  -7   2        1.94        1.55      3.54 o 
   7  -7   2       96.44      105.49      8.39 o 
  -7  -6   2      275.70      274.02     12.05 o 
  -6  -6   2      317.74      321.76     12.69 o 
  -5  -6   2     1711.14     1703.36     42.04 o 
  -4  -6   2      149.33      157.26      7.54 o 
  -3  -6   2      502.94      513.27      9.62 o 
  -2  -6   2      325.45      319.59      6.73 o 
  -1  -6   2      886.59      898.99     15.11 o 
   0  -6   2      301.82      297.60      5.35 o 
   1  -6   2     2346.21     2379.31     30.92 o 
   2  -6   2       15.28       14.53      2.45 o 
   3  -6   2       45.58       36.86      3.98 o 
   4  -6   2       79.63       72.20      5.35 o 
   5  -6   2      301.17      311.38     12.57 o 
   6  -6   2       29.97       31.89      4.64 o 
   7  -6   2      195.82      196.04     10.90 o 
  -8  -5   2      487.57      459.41     16.57 o 
  -7  -5   2      552.18      559.97     18.36 o 
  -6  -5   2      598.83      629.73     19.32 o 
  -5  -5   2      254.94      258.30     10.28 o 
  -4  -5   2      396.59      409.76      6.21 o 
  -3  -5   2       50.87       51.34      1.73 o 
  -2  -5   2     2389.50     2332.02     35.40 o 
  -1  -5   2     1794.34     1855.79     28.52 o 
   0  -5   2      776.95      795.51     11.21 o 
   1  -5   2        3.32        2.80      1.01 o 
   2  -5   2      823.77      804.80     21.78 o 
   3  -5   2       40.33       39.02      3.66 o 
   4  -5   2      251.71      237.05      9.57 o 
   5  -5   2      749.00      728.72     22.30 o 
   6  -5   2        4.11        3.92      2.98 o 
   7  -5   2       79.24       74.04      6.91 o 
   8  -5   2       75.73       74.08      7.35 o 
  -8  -4   2      417.23      427.10     11.34 o 
  -7  -4   2       53.90       45.74      4.95 o 
  -6  -4   2       62.92       74.60      5.68 o 
  -5  -4   2      281.59      292.23     10.68 o 
  -4  -4   2     1747.70     1783.22     21.92 o 
  -3  -4   2       45.38       45.22      1.52 o 
  -2  -4   2     2188.64     2135.95     25.67 o 
  -1  -4   2      350.03      358.87      6.69 o 
   0  -4   2     1233.00     1262.82     20.49 o 
   1  -4   2     1397.47     1470.74     23.83 o 
   2  -4   2     1265.90     1218.43     30.96 o 
   3  -4   2      561.00      550.55     16.03 o 
   4  -4   2      203.24      185.16      7.84 o 
   5  -4   2       98.16      100.57      6.44 o 
   6  -4   2      326.81      325.25     12.94 o 
   7  -4   2       29.26       28.91      4.96 o 
   8  -4   2      333.56      332.26     14.75 o 
  -8  -3   2       19.05       22.89      3.15 o 
  -7  -3   2      346.76      343.19      9.21 o 
  -6  -3   2      187.60      196.69      8.55 o 
  -5  -3   2      395.72      398.68      7.75 o 
  -4  -3   2      910.58      939.55     12.18 o 
  -3  -3   2      806.82      842.02     10.85 o 
  -2  -3   2      173.34      183.07      3.09 o 
  -1  -3   2     6965.71     7007.50     96.62 o 
   0  -3   2      219.07      183.80      3.80 o 
   1  -3   2       16.11       11.17      1.00 o 
   2  -3   2      426.98      401.49     11.47 o 
   3  -3   2       23.19       30.77      2.80 o 
   4  -3   2      374.45      386.18     12.52 o 
   5  -3   2      801.34      792.44     14.54 o 
   6  -3   2      660.45      641.90     20.37 o 
   7  -3   2      103.04       98.93      7.28 o 
   8  -3   2      676.46      559.09     20.16 o 
   9  -3   2       25.23       29.56      5.60 o 
  -8  -2   2       35.07       41.23      7.62 o 
  -7  -2   2      388.30      390.02      9.75 o 
  -6  -2   2       28.99       30.77      2.78 o 
  -5  -2   2      356.70      385.77      7.54 o 
  -4  -2   2      239.78      241.67      4.09 o 
  -3  -2   2     4787.20     4880.75     56.92 o 
  -2  -2   2     1125.53     1213.23     14.86 o 
  -1  -2   2      919.20      856.67     12.61 o 
   0  -2   2        1.05       -0.31      0.45 o 
   1  -2   2      111.36      154.20      3.29 o 
   2  -2   2        0.36        3.70      0.97 o 
   3  -2   2     2461.94     2430.65     39.28 o 
   4  -2   2      121.20      118.53      3.41 o 
   5  -2   2     1011.78     1004.42     17.88 o 
   6  -2   2      948.68      902.97     16.84 o 
   7  -2   2      162.93      152.86      8.44 o 
   8  -2   2       27.93       23.49      4.75 o 
   9  -2   2       93.40      104.78      8.52 o 
  -8  -1   2       35.54       17.62      4.31 o 
  -7  -1   2       12.83       12.14      2.99 o 
  -6  -1   2      389.69      392.77      9.25 o 
  -5  -1   2      654.82      642.95     12.76 o 
  -4  -1   2     2517.49     2467.98     40.72 o 
  -3  -1   2      563.42      566.43      9.62 o 
  -2  -1   2      747.08      733.01      9.30 o 
  -1  -1   2      505.53      583.93      8.79 o 
   0  -1   2      484.08      482.14      6.33 o 
   1  -1   2     1037.50     1046.59     13.01 o 
   2  -1   2     1344.33     1362.39     22.28 o 
   3  -1   2     1504.45     1496.31     24.67 o 
   4  -1   2      550.38      615.36     11.42 o 
   5  -1   2      242.18      237.42      6.67 o 
   6  -1   2      142.64      133.87      4.47 o 
   7  -1   2      252.64      250.81      8.38 o 
   8  -1   2        4.08        1.21      3.20 o 
   9  -1   2      124.47      125.04      9.25 o 
  -8   0   2       81.23       80.33      6.79 o 
  -7   0   2        0.59       -2.57      2.30 o 
  -6   0   2     1251.78     1191.98     23.84 o 
  -5   0   2        0.10       -0.83      0.95 o 
  -4   0   2      603.73      612.06     11.68 o 
  -3   0   2      495.59      523.00      9.81 o 
  -2   0   2      756.88      677.52      9.25 o 
  -1   0   2     1123.53     1179.22     24.51 o 
   0   0   2     4534.17     4686.77     58.97 o 
   1   0   2        3.86        1.40      0.39 o 
   2   0   2      334.29      406.57      6.65 o 
   3   0   2        1.92        1.81      0.84 o 
   4   0   2     1077.90      976.14     22.84 o 
   5   0   2        8.77        8.11      1.41 o 
   6   0   2      409.23      398.19      8.97 o 
   7   0   2      273.52      261.46      7.17 o 
   8   0   2       12.74       14.09      2.36 o 
   9   0   2       35.13       38.47      6.04 o 
  -8   1   2      184.72      229.63     11.35 o 
  -7   1   2       84.42      102.28      7.15 o 
  -6   1   2       89.50       92.25      3.72 o 
  -5   1   2      290.52      299.11      6.91 o 
  -4   1   2        7.99        6.32      1.12 o 
  -3   1   2     3043.63     2998.62     48.20 o 
  -2   1   2     1635.97     1707.36     27.73 o 
  -1   1   2     2984.59     3068.22     72.96 o 
   0   1   2      482.49      554.56      9.12 o 
   1   1   2      102.51      117.62      1.75 o 
   2   1   2     1148.60     1127.66     17.21 o 
   3   1   2     1265.73     1262.35     19.22 o 
   4   1   2     1047.39     1005.95     23.78 o 
   5   1   2       80.60       76.34      4.20 o 
   6   1   2       36.11       30.11      3.16 o 
   7   1   2      418.97      413.14      9.85 o 
   8   1   2      523.79      487.62     12.77 o 
   9   1   2      158.32      157.59      6.05 o 
  -7   2   2       16.16       12.64      3.73 o 
  -6   2   2      175.22      165.13      8.64 o 
  -5   2   2     1304.13     1295.91     22.48 o 
  -4   2   2        4.40        9.58      1.14 o 
  -3   2   2     2918.76     3136.44     50.37 o 
  -2   2   2      524.24      601.65     10.51 o 
  -1   2   2       84.49       63.68      3.09 o 
   0   2   2       14.88       18.70      0.86 o 
   1   2   2     3759.32     3635.84     58.56 o 
   2   2   2      239.79      238.68      3.34 o 
   3   2   2       37.63       36.75      2.56 o 
   4   2   2       18.97       31.80      2.09 o 
   5   2   2     1213.30     1189.96     28.64 o 
   6   2   2       97.82       96.27      5.19 o 
   7   2   2     1154.64     1147.38     29.09 o 
   8   2   2      424.32      396.86     10.24 o 
   9   2   2        3.65        8.20      2.84 o 
  -8   3   2      132.21      161.12      9.75 o 
  -7   3   2      113.42      123.67      7.92 o 
  -6   3   2      156.37      163.89      8.63 o 
  -5   3   2      863.12      900.34     26.26 o 
  -4   3   2      498.06      504.55     15.97 o 
  -3   3   2       37.06       42.17      3.51 o 
  -2   3   2     1433.32     1347.24     34.21 o 
  -1   3   2      614.26      594.01     16.15 o 
   0   3   2      174.50      183.69      3.80 o 
   1   3   2      167.48      143.65      3.37 o 
   2   3   2      443.98      425.79     11.10 o 
   3   3   2      500.73      500.74     13.29 o 
   4   3   2      569.59      520.53     14.32 o 
   5   3   2     1972.51     2008.60     46.29 o 
   6   3   2      102.79      109.08      5.99 o 
   7   3   2       73.98       71.61      5.24 o 
   8   3   2        8.29        7.37      2.79 o 
   9   3   2       47.35       46.30      5.41 o 
  -8   4   2       81.19       82.62      7.38 o 
  -7   4   2      103.76      126.66      8.75 o 
  -6   4   2      142.41      144.02      8.43 o 
  -5   4   2      366.27      355.29     13.46 o 
  -4   4   2      706.27      693.47     20.86 o 
  -3   4   2      172.59      182.58      7.71 o 
  -2   4   2      539.43      487.97     14.62 o 
  -1   4   2        0.24        0.40      0.46 o 
   0   4   2      217.73      204.00      4.38 o 
   1   4   2      195.39      204.81      4.62 o 
   2   4   2     2434.71     2261.41     49.99 o 
   3   4   2      300.04      313.64      5.60 o 
   4   4   2      140.07      101.98      5.21 o 
   5   4   2       28.82       22.81      3.13 o 
   6   4   2       51.31       46.72      4.23 o 
   7   4   2        8.20       10.11      3.14 o 
   8   4   2      250.74      223.22      9.90 o 
   9   4   2      322.97      326.85     13.33 o 
  -7   5   2      233.84      216.38     11.33 o 
  -6   5   2       31.20       33.28      4.36 o 
  -5   5   2      608.55      608.36     20.03 o 
  -4   5   2      101.98       95.61      6.15 o 
  -3   5   2       77.87       72.79      5.03 o 
  -2   5   2       11.01       10.27      2.35 o 
  -1   5   2     1233.74     1270.23     35.70 o 
   0   5   2      876.28      830.36     14.68 o 
   1   5   2      935.95      892.48     23.89 o 
   2   5   2      464.04      369.14     10.51 o 
   3   5   2      123.16      117.34      2.81 o 
   4   5   2        7.24       10.25      2.23 o 
   5   5   2      496.11      499.69     15.19 o 
   6   5   2      275.92      272.66     10.65 o 
   7   5   2       93.79       89.24      6.24 o 
   8   5   2      323.92      305.49     12.29 o 
  -7   6   2      289.58      284.87     13.71 o 
  -6   6   2        5.80        3.98      3.89 o 
  -5   6   2       38.35       41.93      5.16 o 
  -4   6   2      219.03      205.17      9.75 o 
  -3   6   2      551.80      556.24     17.91 o 
  -2   6   2       58.47       68.64      4.90 o 
  -1   6   2     2045.79     2079.26     67.42 o 
   0   6   2       75.12       67.82      4.02 o 
   1   6   2      417.26      336.94     53.24 o 
   2   6   2      557.13      556.44     14.91 o 
   3   6   2      954.25      934.64     15.25 o 
   4   6   2       42.42       45.37      3.99 o 
   5   6   2       34.77       34.57      3.89 o 
   6   6   2      426.18      420.23     14.49 o 
   7   6   2       17.39       14.44      3.57 o 
   8   6   2      110.73       93.82      6.96 o 
  -6   7   2      143.38      140.02      9.56 o 
  -5   7   2       13.22       13.28      4.00 o 
  -4   7   2      493.43      504.60     17.87 o 
  -3   7   2      712.09      673.49     21.18 o 
  -2   7   2       38.12       36.96      4.47 o 
  -1   7   2      123.43      122.02      6.64 o 
   0   7   2      968.31     1021.34     18.16 o 
   1   7   2      221.26      211.33      5.61 o 
   2   7   2     1553.32     1568.33     36.62 o 
   3   7   2       63.03       68.52      4.56 o 
   4   7   2      118.82      132.45      6.65 o 
   5   7   2       16.73       19.88      3.39 o 
   6   7   2      663.38      620.64     19.40 o 
   7   7   2      304.70      325.88     13.19 o 
   8   7   2      215.82      193.02     10.17 o 
  -6   8   2      254.18      262.36     13.81 o 
  -5   8   2       30.69       25.21      5.15 o 
  -4   8   2       60.99       56.12      6.08 o 
  -3   8   2        0.08        0.15      2.63 o 
  -2   8   2      338.19      326.77     12.89 o 
  -1   8   2       98.86      113.11      7.08 o 
   0   8   2     2258.42     2227.33     57.19 o 
   1   8   2       55.63       50.21      4.79 o 
   2   8   2        3.37        6.19      3.25 o 
   3   8   2       49.38       35.68      3.71 o 
   4   8   2     1058.84      990.57     26.36 o 
   5   8   2        5.84        6.08      2.76 o 
   6   8   2      998.71      966.95     27.40 o 
   7   8   2       53.60       63.09      6.00 o 
  -5   9   2       12.44       13.13      5.12 o 
  -4   9   2        1.29        0.53      3.49 o 
  -3   9   2      337.24      326.36     13.82 o 
  -2   9   2      830.13      814.21     25.40 o 
  -1   9   2      422.47      408.91     15.31 o 
   0   9   2        1.98        2.95      2.74 o 
   1   9   2      269.61      246.73     10.87 o 
   2   9   2      373.40      349.60     11.45 o 
   3   9   2      393.53      395.79     13.21 o 
   4   9   2     1131.53     1056.57     28.25 o 
   5   9   2       27.69       29.91      4.46 o 
   6   9   2       13.38       14.32      3.67 o 
  -4  10   2       52.97       48.83      6.86 o 
  -3  10   2      379.41      356.26     15.26 o 
  -2  10   2       18.38       17.40      4.47 o 
  -1  10   2      176.77      172.12      9.56 o 
   0  10   2        3.24        3.31      3.55 o 
   1  10   2      759.76      694.54     22.59 o 
   3  10   2      273.23      284.36     10.92 o 
   4  10   2        2.16        2.42      2.95 o 
   5  10   2      115.15      107.43      7.36 o 
  -2  11   2      135.47      137.61      9.31 o 
  -1  11   2      266.37      267.90     12.80 o 
   0  11   2       26.44       35.35      5.76 o 
   4  11   2       43.60       19.84      4.07 o 
  -2 -11   3       72.65       68.89      6.41 o 
   0 -11   3       54.11       45.56      4.94 o 
   1 -11   3        3.21        3.65      3.11 o 
   2 -11   3      204.58      223.58     10.63 o 
  -4 -10   3      157.46      153.81      8.99 o 
  -3 -10   3       67.30      101.62      7.02 o 
  -2 -10   3       38.67       64.73      5.54 o 
  -1 -10   3      201.99      186.68      7.40 o 
   0 -10   3      477.47      490.36     15.02 o 
   1 -10   3       25.94       24.33      2.90 o 
   2 -10   3      100.64      104.07      4.83 o 
   3 -10   3        0.58       -1.65      2.19 o 
   4 -10   3       79.91       85.37      5.00 o 
  -5  -9   3       14.80       26.95      4.37 o 
  -4  -9   3       12.67       28.94      4.18 o 
  -3  -9   3      650.33      628.21     19.58 o 
  -2  -9   3      149.97      151.55      7.89 o 
  -1  -9   3      606.03      629.82     12.52 o 
   0  -9   3       54.50       53.95      5.38 o 
   1  -9   3       85.85       88.04      4.24 o 
   2  -9   3        0.78       -1.04      1.84 o 
   3  -9   3      682.43      664.24     14.25 o 
   4  -9   3      174.19      170.65      6.43 o 
   5  -9   3       36.69       37.07      3.73 o 
  -6  -8   3      128.42      116.58      8.22 o 
  -5  -8   3      397.36      398.95     14.85 o 
  -4  -8   3       60.67       60.38      5.29 o 
  -3  -8   3      977.94      978.40     26.54 o 
  -2  -8   3       42.52       31.51      3.44 o 
  -1  -8   3      150.48      165.63      5.05 o 
   0  -8   3      452.43      481.33      8.29 o 
   1  -8   3     1717.16     1750.00     23.98 o 
   2  -8   3        3.80        2.73      1.73 o 
   3  -8   3      461.56      457.11     10.52 o 
   4  -8   3        2.57        2.25      2.06 o 
   5  -8   3       84.19       81.60      4.57 o 
   6  -8   3       73.92       69.83      4.58 o 
  -6  -7   3      343.81      349.30     14.00 o 
  -5  -7   3      325.65      325.89     12.78 o 
  -4  -7   3      322.05      348.90     12.64 o 
  -3  -7   3        6.04       10.01      1.67 o 
  -2  -7   3     1605.72     1662.31     26.70 o 
  -1  -7   3     1301.37     1287.92     23.30 o 
   0  -7   3      450.85      465.27      7.80 o 
   1  -7   3      860.52      873.85     12.89 o 
   2  -7   3       43.09       41.95      2.75 o 
   3  -7   3       37.68       33.42      2.83 o 
   4  -7   3      784.45      759.22     22.84 o 
   5  -7   3      133.68      147.30      8.19 o 
   6  -7   3       17.43       21.01      4.71 o 
   7  -7   3       84.14       88.34      7.66 o 
  -7  -6   3        0.82       -1.57      3.12 o 
  -6  -6   3      257.43      239.92     10.92 o 
  -5  -6   3      107.12      102.80      6.71 o 
  -4  -6   3     1238.86     1237.29     31.61 o 
  -3  -6   3      191.61      175.06      4.70 o 
  -2  -6   3     1025.73     1014.27     16.99 o 
  -1  -6   3      355.34      336.43      7.07 o 
   0  -6   3      105.60      101.31      2.79 o 
   1  -6   3      130.41      137.36      4.18 o 
   2  -6   3     1811.34     1801.90     29.82 o 
   3  -6   3       58.62       48.94      2.94 o 
   4  -6   3      473.89      478.55     15.75 o 
   5  -6   3       53.39       48.46      4.92 o 
   6  -6   3       28.18       29.94      4.43 o 
   7  -6   3        0.01       -3.52      3.32 o 
   8  -6   3      205.94      222.55     12.50 o 
  -7  -5   3      150.59      157.50      9.06 o 
  -6  -5   3      233.65      215.42      9.87 o 
  -5  -5   3        3.34        5.10      2.67 o 
  -4  -5   3      340.46      350.51      5.75 o 
  -3  -5   3        9.93       10.20      1.07 o 
  -2  -5   3        3.17        2.38      0.78 o 
  -1  -5   3      872.66      863.98     23.02 o 
   0  -5   3      864.81      855.58     14.73 o 
   1  -5   3     2077.77     2087.24     33.43 o 
   2  -5   3      654.52      633.15     11.77 o 
   3  -5   3       51.59       50.74      3.90 o 
   4  -5   3       50.70       44.64      3.94 o 
   5  -5   3      149.87      149.12      7.76 o 
   6  -5   3      251.86      255.15     11.21 o 
   7  -5   3       70.05       72.72      6.69 o 
   8  -5   3      238.39      256.82     13.02 o 
  -8  -4   3        3.59        2.51      3.08 o 
  -7  -4   3        4.16       -1.97      3.87 o 
  -6  -4   3        1.50        2.62      2.62 o 
  -5  -4   3        2.64       -0.17      2.11 o 
  -4  -4   3      232.41      232.61      4.21 o 
  -3  -4   3      648.86      640.07      8.86 o 
  -2  -4   3       98.74       89.73      2.21 o 
  -1  -4   3     4003.50     3992.33     55.96 o 
   0  -4   3       27.89       40.29      1.84 o 
   1  -4   3      449.81      426.74      8.05 o 
   2  -4   3       18.67       19.91      1.56 o 
   3  -4   3      491.23      465.35     13.81 o 
   4  -4   3        2.26        2.31      1.70 o 
   5  -4   3      789.63      816.17     23.79 o 
   6  -4   3      277.11      275.55     11.54 o 
   7  -4   3       77.92       73.20      6.62 o 
   8  -4   3        0.51       -0.48      3.46 o 
  -8  -3   3       68.96       75.74      4.60 o 
  -7  -3   3       40.54       34.31      4.46 o 
  -6  -3   3      274.40      273.35      7.76 o 
  -5  -3   3       11.38       11.65      1.19 o 
  -4  -3   3      877.62      856.14     11.45 o 
  -3  -3   3     1347.86     1381.82     17.25 o 
  -2  -3   3     2078.45     2191.10     26.33 o 
  -1  -3   3      170.32      158.82      3.40 o 
   0  -3   3      320.46      285.68      4.34 o 
   1  -3   3      120.12      129.93      4.40 o 
   2  -3   3     1394.83     1375.01     22.31 o 
   3  -3   3     1379.64     1374.93     34.74 o 
   4  -3   3        7.78       45.73      3.63 o 
   5  -3   3      310.85      322.81     11.75 o 
   6  -3   3       37.04       38.42      4.84 o 
   7  -3   3       87.05       85.04      6.60 o 
   8  -3   3      106.90      110.31      8.18 o 
   9  -3   3      191.93      201.04     11.47 o 
  -8  -2   3       66.80       64.95      4.26 o 
  -7  -2   3       93.52      105.91      4.79 o 
  -6  -2   3      364.76      369.28      9.11 o 
  -5  -2   3        0.78       -0.34      1.71 o 
  -4  -2   3     2476.66     2598.26     31.35 o 
  -3  -2   3       23.59       20.25      1.22 o 
  -2  -2   3      313.11      308.57      4.66 o 
  -1  -2   3      356.98      352.24      7.93 o 
   0  -2   3     2825.03     2793.71     39.30 o 
   1  -2   3       70.68       73.61      1.98 o 
   2  -2   3     1126.39     1026.48     16.74 o 
   3  -2   3      279.09      287.75      5.95 o 
   4  -2   3      161.32      149.19      7.05 o 
   5  -2   3      190.86      189.14      4.98 o 
   6  -2   3      807.98      816.29     15.56 o 
   7  -2   3      108.60      113.15      7.48 o 
   8  -2   3       30.73       40.00      5.31 o 
   9  -2   3        6.98        9.32      4.49 o 
  -7  -1   3      175.72      177.21      6.03 o 
  -6  -1   3      849.94      865.99     12.91 o 
  -5  -1   3      133.07      130.81      3.59 o 
  -4  -1   3       15.49       20.39      1.45 o 
  -3  -1   3     1099.67     1078.71     12.27 o 
  -2  -1   3      142.03      129.00      2.90 o 
  -1  -1   3      969.05      968.44     14.30 o 
   0  -1   3     2047.61     2041.94     28.85 o 
   1  -1   3       79.18      103.37      1.84 o 
   2  -1   3       15.20       27.25      1.05 o 
   3  -1   3     3407.34     3321.69     41.59 o 
   4  -1   3      877.34      857.24     15.22 o 
   5  -1   3      221.60      224.46      5.63 o 
   6  -1   3      444.44      429.59      9.46 o 
   7  -1   3        2.73        1.92      1.58 o 
   8  -1   3       30.32       34.99      5.00 o 
   9  -1   3       49.91       62.94      7.08 o 
  -8   0   3      117.74      113.18      8.27 o 
  -7   0   3       36.90       34.03      4.53 o 
  -6   0   3       36.56       42.55      5.00 o 
  -5   0   3      238.29      249.09     11.52 o 
  -4   0   3      556.94      567.75     11.08 o 
  -3   0   3     1311.14     1274.69     17.01 o 
  -2   0   3      211.03      219.11      4.63 o 
  -1   0   3       58.26       84.21      1.76 o 
   0   0   3      648.26      703.64     11.26 o 
   1   0   3     6961.32     6928.58     98.51 o 
   2   0   3      196.82      201.11      3.68 o 
   3   0   3     2756.11     2741.13     40.53 o 
   4   0   3      680.25      654.05     13.81 o 
   5   0   3       66.79       65.64      3.72 o 
   6   0   3        3.65        4.22      1.48 o 
   7   0   3      375.62      371.84      9.09 o 
   8   0   3      106.92      108.60      6.01 o 
   9   0   3      169.54      161.99      9.85 o 
  -7   1   3       18.67       19.64      3.72 o 
  -6   1   3      826.59      850.05     25.54 o 
  -5   1   3      226.81      237.45      9.61 o 
  -4   1   3       87.94       81.52      2.96 o 
  -3   1   3       75.74       87.57      2.77 o 
  -2   1   3     1006.08      973.26     24.93 o 
  -1   1   3     1143.57     1142.79     18.40 o 
   0   1   3     4058.64     3973.64     80.76 o 
   1   1   3     3472.91     3483.42    115.84 o 
   2   1   3      176.52      214.90      3.03 o 
   3   1   3        2.27        5.45      0.63 o 
   4   1   3      367.24      340.08      6.11 o 
   5   1   3      299.95      271.25      5.37 o 
   6   1   3       40.18       33.57      3.22 o 
   7   1   3      742.24      737.78     20.07 o 
   8   1   3        0.62        1.36      1.84 o 
   9   1   3      104.63       97.89      5.13 o 
  -8   2   3      271.29      294.68     13.91 o 
  -7   2   3        5.00        8.33      3.30 o 
  -6   2   3      121.29      138.88      7.86 o 
  -5   2   3      181.73      198.10      8.95 o 
  -4   2   3      234.31      234.55      5.46 o 
  -3   2   3      350.76      363.15      7.18 o 
  -2   2   3     2876.23     2736.39     66.23 o 
  -1   2   3      163.43      203.57      6.62 o 
   0   2   3       18.81       10.48      0.84 o 
   1   2   3      462.63      461.56      8.25 o 
   2   2   3      461.60      429.58      5.55 o 
   3   2   3      256.34      286.38      5.14 o 
   4   2   3      752.35      671.53     10.96 o 
   5   2   3      802.28      832.45     13.63 o 
   6   2   3      107.41       99.49      5.40 o 
   7   2   3        6.22        5.77      2.64 o 
   8   2   3      268.25      266.88     10.47 o 
   9   2   3        2.79        1.79      2.23 o 
  -8   3   3       23.04       62.12      6.63 o 
  -7   3   3       80.80       91.79      7.16 o 
  -6   3   3       16.26       19.91      3.70 o 
  -5   3   3      838.44      845.18     25.13 o 
  -4   3   3      329.44      340.88     12.17 o 
  -3   3   3      541.02      521.39      9.53 o 
  -2   3   3        1.59        1.75      1.61 o 
  -1   3   3      514.97      465.59     13.31 o 
   0   3   3        9.01        5.93      0.70 o 
   1   3   3     3456.69     3482.33     55.52 o 
   2   3   3      406.63      332.25      9.10 o 
   3   3   3       62.97       85.87      3.94 o 
   4   3   3      133.85      107.48      4.86 o 
   5   3   3      283.93      249.04      8.73 o 
   6   3   3      269.11      260.34      9.56 o 
   7   3   3      403.81      405.20     13.51 o 
   8   3   3      190.86      198.41      9.24 o 
   9   3   3       43.69       38.37      4.96 o 
  -7   4   3      281.48      283.89     13.20 o 
  -6   4   3       50.07       58.10      5.63 o 
  -5   4   3      635.37      637.10     20.55 o 
  -4   4   3      102.17      105.80      6.26 o 
  -3   4   3      116.29      102.09      5.71 o 
  -2   4   3      434.90      408.68     12.87 o 
  -1   4   3     2778.86     2730.11     66.51 o 
   0   4   3      181.99      221.21      4.70 o 
   1   4   3      252.77      197.22      7.07 o 
   2   4   3       71.99       80.60      3.66 o 
   3   4   3      715.90      652.51     16.70 o 
   4   4   3       58.51       61.00      4.04 o 
   5   4   3     2162.93     2102.22     48.48 o 
   6   4   3       96.56       93.53      5.54 o 
   7   4   3        4.66        7.35      2.60 o 
   8   4   3       36.40       31.17      4.35 o 
   9   4   3      128.49      130.22      8.28 o 
  -7   5   3      225.55      239.29     12.07 o 
  -6   5   3      141.59      154.96      8.90 o 
  -5   5   3       18.51       -0.19      2.91 o 
  -4   5   3      466.27      443.98     15.47 o 
  -3   5   3      331.85      342.73     12.26 o 
  -2   5   3     1112.27     1093.65     29.47 o 
  -1   5   3      199.26      194.72      4.21 o 
   0   5   3      514.47      517.25      9.63 o 
   1   5   3      100.93       82.54     10.73 o 
   2   5   3     1582.16     1595.47     36.23 o 
   3   5   3     2140.69     2066.59     46.79 o 
   4   5   3      138.22      136.23      6.15 o 
   5   5   3       51.42       53.76      4.26 o 
   6   5   3        1.21        2.25      2.12 o 
   7   5   3      131.52      114.62      6.89 o 
   8   5   3      230.85      236.97     10.72 o 
   9   5   3      188.39      198.34     10.31 o 
  -7   6   3       61.70       26.59      5.63 o 
  -6   6   3       72.39       82.10      7.31 o 
  -5   6   3       38.30       50.43      5.08 o 
  -4   6   3      715.71      709.45     22.40 o 
  -3   6   3        0.63        0.08      2.10 o 
  -2   6   3      265.14      262.05     10.28 o 
  -1   6   3      175.96      181.24      7.94 o 
   0   6   3     1879.55     1926.99     37.89 o 
   1   6   3       81.44       93.44     10.11 o 
   2   6   3      813.98      797.56     19.84 o 
   3   6   3        1.65        2.04      1.52 o 
   4   6   3       21.30       29.42      3.21 o 
   5   6   3        3.68       14.85      2.72 o 
   6   6   3      982.29      960.74     26.04 o 
   7   6   3       79.66       75.63      5.87 o 
   8   6   3      319.47      301.00     12.58 o 
  -6   7   3      124.62      126.89      8.99 o 
  -5   7   3       26.49       20.84      4.26 o 
  -4   7   3        4.92        5.35      2.94 o 
  -3   7   3      384.55      362.88     13.83 o 
  -2   7   3      279.90      247.64     10.40 o 
  -1   7   3      508.73      480.21     15.91 o 
   0   7   3      476.55      478.72      9.58 o 
   1   7   3      212.63      206.76      5.41 o 
   2   7   3       45.11       41.20      3.28 o 
   3   7   3      319.45      318.29     10.47 o 
   4   7   3      825.68      821.63     22.08 o 
   5   7   3       99.40      102.22      6.14 o 
   6   7   3      770.37      711.41     21.10 o 
   7   7   3      154.68      131.55      7.73 o 
   8   7   3      126.70      109.18      7.69 o 
  -5   8   3      110.08      100.34      8.15 o 
  -4   8   3       35.90       36.43      5.22 o 
  -3   8   3      645.87      606.29     20.38 o 
  -2   8   3       17.98       17.23      3.82 o 
  -1   8   3      241.51      229.31     10.28 o 
   0   8   3      416.08      417.50     14.86 o 
   1   8   3      292.94      300.26      7.25 o 
   2   8   3       14.23       17.21      2.48 o 
   3   8   3      605.69      597.14     16.93 o 
   4   8   3      507.65      474.63     15.00 o 
   5   8   3      548.32      552.72     17.35 o 
   6   8   3        2.56        3.48      2.85 o 
   7   8   3      344.18      322.04     13.05 o 
  -4   9   3       26.09       25.26      5.19 o 
  -3   9   3       58.74       55.71      6.01 o 
  -2   9   3      475.98      476.50     17.41 o 
  -1   9   3        1.80        0.38      2.86 o 
   0   9   3      341.36      343.81     13.56 o 
   1   9   3      313.92      321.82     13.11 o 
   2   9   3       47.36       19.83      1.93 o 
   3   9   3      534.20      539.51     16.10 o 
   4   9   3      159.91      175.26      8.25 o 
   5   9   3      248.97      246.82     10.53 o 
   6   9   3      166.03      163.18      8.87 o 
  -3  10   3      133.06      118.67      8.67 o 
  -2  10   3      396.00      384.75     15.83 o 
  -1  10   3        0.34       -2.51      3.18 o 
   0  10   3       10.09       10.17      4.10 o 
   1  10   3      131.76      125.16      8.04 o 
   3  10   3        0.07        2.32      2.09 o 
   4  10   3      678.69      666.69     19.85 o 
   5  10   3       63.55       52.12      5.40 o 
  -2  11   3        4.17        4.86      4.15 o 
  -1  11   3        4.11        4.69      3.76 o 
   0  11   3       48.54       43.14      5.86 o 
   4  11   3       33.54       24.88      4.05 o 
   0 -11   4      239.97      251.01     10.65 o 
   1 -11   4        1.77        3.45      3.11 o 
  -3 -10   4      148.01      143.55      8.45 o 
  -2 -10   4       29.36       38.82      4.81 o 
  -1 -10   4       18.59       50.02      4.81 o 
   0 -10   4       47.50       51.74      5.34 o 
   1 -10   4      404.60      387.60     13.28 o 
   2 -10   4       28.85       32.53      4.51 o 
   3 -10   4      538.12      558.39     17.90 o 
   4 -10   4       17.60       14.18      4.20 o 
  -4  -9   4       34.76       30.81      4.47 o 
  -3  -9   4        2.02        0.97      2.54 o 
  -2  -9   4      166.38      187.33      8.87 o 
  -1  -9   4       87.51       86.79      4.06 o 
   0  -9   4      426.98      474.80     32.37 o 
   1  -9   4      445.13      437.53     13.80 o 
   2  -9   4      414.67      412.51      9.98 o 
   3  -9   4      290.41      287.01      8.12 o 
   4  -9   4      313.29      313.01      8.91 o 
   5  -9   4      262.34      255.46      8.20 o 
  -5  -8   4       29.40       32.65      4.78 o 
  -4  -8   4       76.06       59.96      5.31 o 
  -3  -8   4       68.01       65.74      5.26 o 
  -2  -8   4      473.09      490.78     10.23 o 
  -1  -8   4        0.28        2.54      1.53 o 
   0  -8   4     1188.16     1230.06     21.05 o 
   1  -8   4      244.03      248.03      6.72 o 
   2  -8   4      834.58      850.42     16.35 o 
   3  -8   4      127.49      129.25      5.08 o 
   4  -8   4      278.68      271.66      7.80 o 
   5  -8   4       43.93       47.45      7.15 o 
   6  -8   4       95.12      100.18     10.21 o 
  -6  -7   4        3.51        1.93      3.59 o 
  -5  -7   4      221.87      217.91     10.34 o 
  -4  -7   4       18.41       14.70      3.35 o 
  -3  -7   4      520.53      540.57     10.71 o 
  -2  -7   4      899.38      886.29     15.67 o 
  -1  -7   4       64.20       56.77      7.58 o 
   0  -7   4      780.16      790.28     14.60 o 
   1  -7   4       11.43       18.52      1.99 o 
   2  -7   4      192.46      186.58      5.44 o 
   3  -7   4      135.05      135.18      4.80 o 
   4  -7   4      205.55      208.49      6.35 o 
   5  -7   4      118.27      113.48      5.08 o 
   6  -7   4       32.58       34.44      3.53 o 
   7  -7   4      195.39      210.36     10.81 o 
  -7  -6   4       58.13       64.28      6.38 o 
  -6  -6   4      181.99      176.76      9.48 o 
  -5  -6   4      629.00      632.23     19.54 o 
  -4  -6   4      133.39      126.85      6.99 o 
  -3  -6   4       21.32       17.13      2.22 o 
  -2  -6   4      217.25      196.28      5.12 o 
  -1  -6   4       40.93       42.18      2.36 o 
   0  -6   4      123.58      127.85      5.61 o 
   1  -6   4      864.07      868.03     15.51 o 
   2  -6   4       33.08       39.83      2.54 o 
   3  -6   4      471.98      479.43     10.07 o 
   4  -6   4       77.74       75.11      3.61 o 
   5  -6   4      630.36      610.13     12.96 o 
   6  -6   4        3.10        3.98      1.94 o 
   7  -6   4      282.95      282.84     11.75 o 
   8  -6   4       12.22       17.83      6.82 o 
  -7  -5   4      140.56      151.15      6.30 o 
  -6  -5   4        4.24        6.99      3.18 o 
  -5  -5   4       56.78       56.20      5.04 o 
  -4  -5   4       34.34       34.77      1.82 o 
  -3  -5   4      557.91      556.71      8.28 o 
  -2  -5   4     1249.57     1259.15     16.27 o 
  -1  -5   4      524.48      508.59      8.94 o 
   0  -5   4      173.83      158.47      5.81 o 
   1  -5   4      409.14      428.27      8.84 o 
   2  -5   4     1037.64     1037.66     17.93 o 
   3  -5   4      388.89      382.79      8.22 o 
   4  -5   4      605.90      624.25     12.34 o 
   5  -5   4      925.17      893.04     16.96 o 
   6  -5   4        2.84        3.66      1.88 o 
   7  -5   4       46.87       52.43      3.70 o 
   8  -5   4      239.87      250.98     13.30 o 
  -7  -4   4       81.51       88.70      7.83 o 
  -6  -4   4       87.20       86.35      6.14 o 
  -5  -4   4     1163.99     1130.23     29.29 o 
  -4  -4   4     1071.70     1066.03     14.19 o 
  -3  -4   4        9.21        8.18      1.05 o 
  -2  -4   4      374.36      343.70      5.49 o 
  -1  -4   4       10.86       11.81      1.20 o 
   0  -4   4     1652.20     1660.79     24.53 o 
   1  -4   4      261.30      251.06      5.34 o 
   2  -4   4     3348.69     3487.32     54.40 o 
   3  -4   4      960.84      962.49     16.74 o 
   4  -4   4      148.84      140.52      4.37 o 
   5  -4   4        8.82        9.38      1.75 o 
   6  -4   4      844.34      825.97     24.84 o 
   7  -4   4       19.73       17.01      4.02 o 
   8  -4   4      181.89      199.71     17.29 o 
  -8  -3   4      186.53      199.23     28.85 o 
  -7  -3   4      723.61      733.09     15.90 o 
  -6  -3   4      148.69      158.74      5.74 o 
  -5  -3   4      325.14      333.46      5.25 o 
  -4  -3   4       74.51       74.49      2.32 o 
  -3  -3   4      138.97      134.20      2.96 o 
  -2  -3   4      208.52      227.01      4.66 o 
  -1  -3   4     2851.12     2786.47     39.58 o 
   0  -3   4     3873.11     4082.91     57.21 o 
   1  -3   4      294.96      350.83      5.29 o 
   2  -3   4      238.47      220.40      4.81 o 
   3  -3   4       27.18       18.36      1.57 o 
   4  -3   4      764.48      804.64     14.49 o 
   5  -3   4      964.58      946.71     26.08 o 
   6  -3   4      773.23      752.68     22.84 o 
   7  -3   4       25.58       28.16      4.43 o 
   8  -3   4        4.26        1.45      2.02 o 
   9  -3   4       95.54      104.04      8.74 o 
  -8  -2   4       10.29       -0.44      3.77 o 
  -7  -2   4      222.76      239.80     15.99 o 
  -6  -2   4        9.34       11.92      2.18 o 
  -5  -2   4       51.73       55.29      2.38 o 
  -4  -2   4      224.01      214.45      3.68 o 
  -3  -2   4     2309.53     2337.85     28.29 o 
  -2  -2   4      655.20      741.20     11.71 o 
  -1  -2   4       32.94       71.53      2.22 o 
   0  -2   4       36.47       43.02      1.70 o 
   1  -2   4       31.49       54.49      1.37 o 
   2  -2   4        8.15        5.00      0.65 o 
   3  -2   4     3910.41     4002.21     61.81 o 
   4  -2   4      628.12      576.07      8.63 o 
   5  -2   4      595.22      561.69      8.74 o 
   6  -2   4       66.30       64.55      2.50 o 
   7  -2   4      378.72      367.84      8.84 o 
   8  -2   4       30.44       32.12      5.05 o 
   9  -2   4      162.52      169.02     10.39 o 
  -8  -1   4       27.96       17.54      4.78 o 
  -7  -1   4       10.67       17.31      2.58 o 
  -6  -1   4      343.00      358.49      6.83 o 
  -5  -1   4      362.87      373.02      6.69 o 
  -4  -1   4       56.60       47.96      1.66 o 
  -3  -1   4       84.87      112.25      2.61 o 
  -2  -1   4        2.97        4.74      1.05 o 
  -1  -1   4      766.07      845.59     11.00 o 
   0  -1   4     1877.78     1884.47     26.95 o 
   1  -1   4     3278.63     3196.47     39.74 o 
   2  -1   4       15.30        9.82      0.73 o 
   3  -1   4     1316.51     1286.57     16.93 o 
   4  -1   4      507.24      464.23      7.68 o 
   5  -1   4      254.24      267.60      6.40 o 
   6  -1   4      838.88      836.06     12.38 o 
   7  -1   4      398.16      399.79      7.27 o 
   8  -1   4       17.83       17.77      2.53 o 
   9  -1   4       63.82       62.19      6.79 o 
  -8   0   4       60.16       66.82      6.76 o 
  -7   0   4        2.08        2.99      2.10 o 
  -6   0   4      132.69      146.92      8.75 o 
  -5   0   4      269.65      273.55      6.87 o 
  -4   0   4        6.32        9.33      1.49 o 
  -3   0   4     1725.56     1758.47     23.05 o 
  -2   0   4     1362.98     1304.93     19.48 o 
  -1   0   4       52.04       57.79      1.57 o 
   0   0   4     1289.61     1225.84     15.35 o 
   1   0   4      334.20      400.14      6.51 o 
   2   0   4      341.36      306.47      4.39 o 
   3   0   4      254.25      212.23     14.70 o 
   4   0   4     2485.59     2490.43     37.29 o 
   5   0   4       25.97       19.83      2.08 o 
   6   0   4      182.24      168.99      3.82 o 
   7   0   4       91.97       90.33      4.15 o 
   8   0   4       55.93       58.14      3.83 o 
   9   0   4        4.97        1.56      4.07 o 
  -8   1   4       15.23       -5.25      3.50 o 
  -7   1   4      241.11      255.26     11.84 o 
  -6   1   4       98.91      118.09      7.25 o 
  -5   1   4     1089.89     1140.13     20.58 o 
  -4   1   4       30.07       25.39      3.45 o 
  -3   1   4      723.05      670.86     12.27 o 
  -2   1   4      773.80      793.92     13.74 o 
   0   1   4       76.63       95.54      1.94 o 
   1   1   4     2965.11     2946.23     34.50 o 
   2   1   4      850.43      819.74     10.19 o 
   3   1   4     1724.28     1725.93     20.62 o 
   4   1   4      726.39      697.73     11.42 o 
   5   1   4       11.40       15.89      1.34 o 
   6   1   4       66.49       69.21      4.61 o 
   7   1   4      380.56      385.22     12.66 o 
   8   1   4      275.83      275.38      8.12 o 
   9   1   4       45.30       47.55      3.99 o 
  -8   2   4      105.90      123.27      8.68 o 
  -7   2   4      228.77      240.23     11.71 o 
  -6   2   4      174.42      183.31      9.39 o 
  -5   2   4      557.16      571.39     18.49 o 
  -4   2   4       11.69       23.18      1.77 o 
  -3   2   4       95.29       95.77      2.94 o 
  -2   2   4      629.78      693.94     18.96 o 
  -1   2   4     2789.06     2741.50     65.91 o 
   0   2   4     1182.91     1313.99     21.19 o 
   1   2   4     6028.26     5683.25     79.80 o 
   2   2   4      259.61      279.21      3.96 o 
   3   2   4        4.36        7.39      0.63 o 
   4   2   4       27.98       24.44      1.15 o 
   5   2   4     1262.27     1251.99     22.37 o 
   6   2   4        0.42       -0.78      1.64 o 
   7   2   4      759.63      778.34     21.37 o 
   8   2   4        8.60        6.66      2.81 o 
   9   2   4       71.06       71.88      4.56 o 
  -7   3   4       71.35       39.67      6.76 o 
  -6   3   4       53.11       54.28      6.23 o 
  -4   3   4      635.42      683.44     20.64 o 
  -3   3   4      238.87      237.32      5.14 o 
  -2   3   4     3609.78     3611.76     87.09 o 
  -1   3   4     3298.27     3449.61     82.81 o 
   0   3   4      145.37      144.00      3.44 o 
   1   3   4      141.01      191.79      4.30 o 
   2   3   4      327.15      289.74      8.23 o 
   3   3   4      565.36      546.08      8.76 o 
   4   3   4     1223.05     1168.81     27.94 o 
   5   3   4     1806.41     1828.85     42.48 o 
   6   3   4      156.80      158.13      7.16 o 
   7   3   4      133.81      132.46      6.88 o 
   8   3   4      266.33      255.31     10.55 o 
   9   3   4      135.96      138.34      8.21 o 
  -7   4   4       27.06       39.54      5.58 o 
  -6   4   4      144.43      159.96      9.13 o 
  -5   4   4       76.58       79.56      6.05 o 
  -4   4   4     1896.06     1890.38     49.34 o 
  -3   4   4      342.09      368.22     12.67 o 
  -2   4   4      395.30      403.36     12.91 o 
  -1   4   4      374.16      397.95     12.42 o 
   0   4   4      197.09      177.93      4.11 o 
   1   4   4      317.22      345.54     10.76 o 
   2   4   4     2885.96     2720.39     59.46 o 
   3   4   4      855.52      959.33     19.13 o 
   4   4   4     1033.76     1066.03     26.15 o 
   5   4   4        0.65        0.04      1.71 o 
   6   4   4      742.55      749.06     20.79 o 
   7   4   4        0.05        1.23      2.30 o 
   8   4   4      273.81      274.61     11.29 o 
   9   4   4       84.27       77.91      6.48 o 
  -7   5   4      131.52      108.53      8.41 o 
  -6   5   4      316.91      283.27     13.01 o 
  -4   5   4      115.68      120.90      7.07 o 
  -3   5   4      270.57      244.16      9.94 o 
  -2   5   4       16.27       21.80      3.07 o 
  -1   5   4     1754.78     1724.27     43.96 o 
   0   5   4      814.12      814.43     18.34 o 
   1   5   4       13.32        9.16      1.18 o 
   2   5   4      799.48      813.34     19.83 o 
   3   5   4      394.02      407.00     11.83 o 
   4   5   4      378.62      368.19     11.45 o 
   5   5   4      688.46      722.43     19.80 o 
   6   5   4      471.10      446.83     14.45 o 
   7   5   4        2.14        8.08      2.86 o 
   8   5   4      222.24      225.62     10.57 o 
   9   5   4      164.13      161.81      9.23 o 
  -6   6   4        2.54        7.26      3.27 o 
  -5   6   4       30.95       48.56      5.27 o 
  -4   6   4      206.15      192.31      9.60 o 
  -3   6   4      898.72      875.76     25.82 o 
  -2   6   4       45.18       44.92      4.37 o 
  -1   6   4      356.85      345.69     12.20 o 
   0   6   4        0.52        1.49      1.00 o 
   1   6   4      610.53      638.48     12.14 o 
   2   6   4       50.73       50.27      3.41 o 
   3   6   4     1842.14     1834.46     42.22 o 
   4   6   4       29.15       28.42      3.15 o 
   5   6   4      140.51      133.44      6.59 o 
   6   6   4      167.89      152.38      7.64 o 
   7   6   4      451.67      428.58     15.08 o 
   8   6   4        4.54        4.34      3.20 o 
  -6   7   4      104.73       93.01      8.09 o 
  -5   7   4       68.31       67.31      6.50 o 
  -4   7   4      451.45      424.37     16.06 o 
  -3   7   4      112.62      129.53      7.73 o 
  -2   7   4      323.10      328.21     12.59 o 
  -1   7   4      145.68      155.35      7.74 o 
   0   7   4      697.92      716.93     21.54 o 
   1   7   4      792.97      803.80     15.06 o 
   2   7   4      378.26      398.75     11.68 o 
   3   7   4      174.72      180.54      7.25 o 
   4   7   4        3.28        5.19      2.14 o 
   5   7   4      349.32      317.77     11.36 o 
   6   7   4      413.83      402.98     14.02 o 
   7   7   4      482.35      463.79     16.10 o 
   8   7   4       12.06       11.06      3.83 o 
  -4   8   4      378.38      369.19     15.25 o 
  -3   8   4        0.22        6.82      3.14 o 
  -2   8   4      480.41      498.44     17.57 o 
  -1   8   4        0.77       -2.47      2.40 o 
   0   8   4      689.97      702.10     21.95 o 
   1   8   4        0.54       -0.40      1.26 o 
   2   8   4       28.98        9.62      1.57 o 
   3   8   4       13.69       11.17      2.42 o 
   4   8   4      979.62      957.07     25.11 o 
   5   8   4       38.12       37.79      4.21 o 
   6   8   4      363.94      388.64     14.08 o 
   7   8   4      113.28       96.74      6.91 o 
  -4   9   4       67.27       68.10      6.99 o 
  -3   9   4      135.62      139.46      9.07 o 
  -2   9   4      186.41      189.91      9.99 o 
  -1   9   4      148.41      139.02      8.37 o 
   0   9   4        1.27        1.06      2.77 o 
   1   9   4       54.35       55.98      5.46 o 
   2   9   4      451.62      454.41     13.45 o 
   3   9   4      346.24      347.15     11.65 o 
   4   9   4      551.54      540.56     16.61 o 
   5   9   4        0.73       -1.78      2.12 o 
   6   9   4       61.19       73.90      6.08 o 
  -3  10   4      148.48      145.73      9.59 o 
  -2  10   4       48.06       42.65      5.90 o 
  -1  10   4       19.93       17.30      4.34 o 
   0  10   4        0.69        4.18      3.51 o 
   1  10   4      808.16      800.27     25.63 o 
   3  10   4      106.24       94.27      5.95 o 
   4  10   4        0.35       -2.52      2.17 o 
   5  10   4      183.99      195.61      9.55 o 
  -1  11   4      343.83      340.47     15.13 o 
   0  11   4        5.87        5.48      4.25 o 
   1  11   4      113.20       97.62      7.81 o 
  -2 -10   5       99.99      135.58      8.33 o 
  -1 -10   5       73.44       47.53      5.54 o 
   0 -10   5      411.57      451.48     35.62 o 
   1 -10   5        5.31        3.07      3.28 o 
   2 -10   5       89.62       87.45      6.58 o 
   3 -10   5       36.42       33.69      5.17 o 
  -4  -9   5        0.85       -2.90      1.94 o 
  -3  -9   5      379.92      393.66     14.64 o 
  -2  -9   5      164.66      172.41      8.69 o 
  -1  -9   5       76.13       81.35      4.02 o 
   0  -9   5       35.22       32.67      2.90 o 
   1  -9   5      218.69      233.31      6.70 o 
   2  -9   5       32.72       31.38      4.37 o 
   3  -9   5      418.93      436.25     14.72 o 
   4  -9   5      773.20      777.09     22.48 o 
   5  -9   5      170.33      147.48      8.51 o 
  -5  -8   5      280.73      284.04     12.52 o 
  -4  -8   5       13.21        1.54      2.79 o 
  -3  -8   5      155.62      148.05      7.96 o 
  -2  -8   5       19.64       19.60      3.13 o 
  -1  -8   5      173.67      182.49      9.23 o 
   0  -8   5      219.12      224.81      6.51 o 
   1  -8   5     1202.10     1226.39     21.22 o 
   2  -8   5      450.78      428.81     13.62 o 
   3  -8   5       60.45       64.54      5.35 o 
   4  -8   5      140.66      136.29      5.39 o 
   5  -8   5        6.24        7.72      2.30 o 
   6  -8   5      155.52      163.88      9.47 o 
  -6  -7   5      162.55      167.58      9.78 o 
  -5  -7   5       33.34       41.54      5.11 o 
  -4  -7   5      106.26      106.03      6.96 o 
  -3  -7   5        3.62        0.44      2.93 o 
  -2  -7   5      946.93      950.69     16.85 o 
  -1  -7   5      695.10      680.14     12.88 o 
   0  -7   5        4.59        3.17      2.36 o 
   1  -7   5       25.72       26.84      3.16 o 
   2  -7   5       54.18       55.75      3.05 o 
   3  -7   5       62.08       63.93      3.49 o 
   4  -7   5     1039.11     1029.90     19.31 o 
   5  -7   5      488.91      503.72     11.65 o 
   6  -7   5       97.90      104.08     10.62 o 
   7  -7   5       13.67       21.20      5.82 o 
  -6  -6   5       32.83       36.72      5.18 o 
  -5  -6   5      216.85      208.51      9.97 o 
  -4  -6   5      617.92      641.89     19.44 o 
  -3  -6   5        1.85        1.54      1.04 o 
  -2  -6   5      156.01      149.27      3.63 o 
  -1  -6   5       95.34       93.73      4.77 o 
   0  -6   5       48.51       43.89      3.59 o 
   1  -6   5      815.77      838.47     15.10 o 
   2  -6   5     2126.76     2159.36     35.19 o 
   3  -6   5       51.71       54.24      2.99 o 
   4  -6   5      661.04      650.70     13.08 o 
   5  -6   5        0.13        0.07      1.71 o 
   6  -6   5      226.62      232.39      7.15 o 
   7  -6   5       38.59       40.93      3.90 o 
  -7  -5   5      194.10      197.49     10.61 o 
  -6  -5   5       41.69       48.66      5.37 o 
  -5  -5   5      230.90      228.42     10.02 o 
  -4  -5   5       73.55       75.89      2.60 o 
  -3  -5   5      157.98      158.53      3.64 o 
  -2  -5   5      228.19      225.11      4.41 o 
  -1  -5   5     1673.43     1585.58     23.95 o 
   0  -5   5      965.60      934.06     15.12 o 
   1  -5   5      623.34      633.55     11.59 o 
   2  -5   5      908.02      904.47     15.92 o 
   3  -5   5      225.65      222.88      5.67 o 
   4  -5   5      210.72      221.49      5.99 o 
   5  -5   5      544.79      559.03     11.78 o 
   6  -5   5      656.90      632.38     13.40 o 
   7  -5   5        2.69        6.38      3.41 o 
   8  -5   5       27.89       28.02      3.62 o 
  -7  -4   5      170.03      179.47      9.68 o 
  -6  -4   5        1.23        3.68      2.66 o 
  -5  -4   5       47.57       51.56      4.77 o 
  -4  -4   5      490.81      490.53      7.75 o 
  -3  -4   5      633.58      621.38      9.10 o 
  -2  -4   5       23.98       28.45      1.85 o 
  -1  -4   5     1791.63     1708.72     25.37 o 
   0  -4   5       68.25       69.44      2.56 o 
   1  -4   5      698.47      688.66      9.65 o 
   2  -4   5        1.78       -0.25      0.85 o 
   3  -4   5     1165.08     1187.07     20.16 o 
   4  -4   5      333.26      343.02      7.66 o 
   5  -4   5      296.48      298.13      7.32 o 
   6  -4   5       13.28       10.71      2.05 o 
   7  -4   5       45.61       40.19      6.14 o 
   8  -4   5       78.88       79.29      5.82 o 
  -7  -3   5        2.80        4.17      2.20 o 
  -6  -3   5      270.36      277.90      7.92 o 
  -5  -3   5        1.82        2.11      1.18 o 
  -4  -3   5      625.88      633.55      8.37 o 
  -3  -3   5      603.65      580.80      8.73 o 
  -2  -3   5      304.68      300.02      8.59 o 
  -1  -3   5      317.79      317.04      6.61 o 
   0  -3   5      350.83      289.13      5.68 o 
   1  -3   5      261.80      243.36      4.02 o 
   2  -3   5       26.55       11.22      1.32 o 
   3  -3   5      398.00      352.49      7.20 o 
   4  -3   5       97.54       93.27      3.34 o 
   5  -3   5       72.36       74.27      3.41 o 
   6  -3   5      828.59      798.67     15.27 o 
   7  -3   5       74.22       71.80      3.79 o 
   8  -3   5       41.77       31.35      5.73 o 
   9  -3   5      118.12      125.53      9.04 o 
  -7  -2   5      203.53      209.97      7.09 o 
  -6  -2   5      352.48      362.99      9.27 o 
  -5  -2   5        2.56        1.45      1.12 o 
  -4  -2   5      412.76      419.58      6.79 o 
  -3  -2   5        0.43        1.73      0.75 o 
  -2  -2   5      276.31      228.44      4.05 o 
  -1  -2   5      576.19      559.80      7.83 o 
   0  -2   5      297.59      203.25      4.30 o 
   1  -2   5       57.55       76.35      2.38 o 
   2  -2   5      529.75      511.70      7.25 o 
   3  -2   5       12.69       11.11      1.22 o 
   4  -2   5     2383.39     2391.53     38.12 o 
   5  -2   5      272.84      266.47      5.11 o 
   6  -2   5      609.78      586.13      9.42 o 
   7  -2   5       62.64       66.47      3.51 o 
   8  -2   5        2.52        2.98      3.53 o 
   9  -2   5       17.97       17.79      4.98 o 
  -7  -1   5      145.31      156.44      8.97 o 
  -6  -1   5       83.89       87.38      4.05 o 
  -5  -1   5       59.06       63.07      2.54 o 
  -4  -1   5       13.24       17.93      1.25 o 
  -3  -1   5     1519.42     1466.35     16.58 o 
  -2  -1   5        9.74        4.23      0.76 o 
  -1  -1   5     1468.15     1550.72     19.50 o 
   0  -1   5      169.51      161.63      3.58 o 
   1  -1   5      274.93      244.83      4.70 o 
   2  -1   5     1937.29     2075.93     25.52 o 
   3  -1   5     4331.45     4380.27     52.59 o 
   4  -1   5      910.22      843.50     11.89 o 
   5  -1   5      200.62      184.38      5.06 o 
   6  -1   5       10.34       10.11      1.32 o 
   7  -1   5      283.75      281.90      5.80 o 
   8  -1   5       38.04       37.88      3.20 o 
   9  -1   5      165.80      151.40      9.67 o 
  -7   0   5       10.68        4.37      3.51 o 
  -6   0   5      195.46      203.70      7.66 o 
  -5   0   5      560.23      559.60      9.17 o 
  -4   0   5      336.93      334.24      6.03 o 
  -3   0   5     1202.07     1252.80     23.10 o 
  -2   0   5       12.68       14.28      1.46 o 
  -1   0   5      257.07      244.00      4.04 o 
   0   0   5       14.15       24.09      1.00 o 
   1   0   5     8546.84     8638.58    122.86 o 
   2   0   5        1.17        1.13      0.69 o 
   3   0   5     1860.46     1822.02     27.00 o 
   4   0   5      741.02      821.39     13.50 o 
   5   0   5     1006.70      999.90     16.32 o 
   6   0   5      256.07      257.47      5.78 o 
   7   0   5      981.51      987.51     19.09 o 
   8   0   5      168.83      158.72      5.90 o 
   9   0   5       55.17       55.09      4.07 o 
  -7   1   5       14.65       25.15      4.55 o 
  -6   1   5      499.08      491.22     17.26 o 
  -5   1   5      221.98      216.78     13.59 o 
  -4   1   5      106.15      110.35      3.72 o 
  -3   1   5        0.76        1.73      1.63 o 
  -2   1   5      624.90      608.31     14.92 o 
  -1   1   5     2833.44     2865.69     44.66 o 
   0   1   5     1991.54     2056.69     25.37 o 
   1   1   5     1777.17     1808.95     25.95 o 
   2   1   5     3932.08     4079.09    198.92 o 
   3   1   5      725.94      768.41      9.82 o 
   4   1   5     3136.52     3252.69     48.26 o 
   5   1   5     1410.48     1472.77     22.97 o 
   6   1   5        4.82        4.71      1.89 o 
   7   1   5      232.34      226.29      9.10 o 
   8   1   5      152.07      152.20      5.91 o 
   9   1   5       11.56       15.17      2.80 o 
  -6   2   5       25.06       40.72      4.83 o 
  -5   2   5      103.69      119.98      6.98 o 
  -4   2   5      244.03      232.65     14.74 o 
  -3   2   5       17.79       21.16      1.66 o 
  -2   2   5     2539.74     2553.92     62.34 o 
  -1   2   5       62.02       51.40      2.25 o 
   1   2   5        0.46        3.41      0.52 o 
   2   2   5     6124.17     6100.56     72.12 o 
   3   2   5      147.44      167.28      2.82 o 
   4   2   5      590.91      539.79     10.61 o 
   5   2   5      101.84      109.44      2.85 o 
   6   2   5      534.85      547.37     15.94 o 
   7   2   5      101.12      102.82      6.11 o 
   8   2   5      764.67      755.84     21.73 o 
   9   2   5        0.19       -1.91      1.99 o 
  -7   3   5       61.18       60.00      6.22 o 
  -6   3   5        3.14       -2.35      2.45 o 
  -5   3   5      179.70      182.02      9.04 o 
  -4   3   5      694.62      707.35     21.40 o 
  -3   3   5      188.00      210.28      8.56 o 
  -2   3   5     1008.19     1074.36     28.44 o 
  -1   3   5      449.49      406.53     12.26 o 
   0   3   5     1999.93     2137.18     52.29 o 
   1   3   5      650.72      561.72      8.12 o 
   2   3   5      765.26      669.42      8.74 o 
   3   3   5      136.03      117.38      2.21 o 
   4   3   5      465.32      515.10      6.77 o 
   5   3   5     1144.06     1165.02     28.67 o 
   6   3   5      539.74      535.65     15.88 o 
   7   3   5      477.33      475.99     15.25 o 
   8   3   5      126.10      124.19      7.39 o 
   9   3   5       18.67       20.18      4.13 o 
  -7   4   5       80.71      104.03      8.23 o 
  -6   4   5       33.20       56.72      5.54 o 
  -5   4   5      191.10      178.39      9.19 o 
  -4   4   5       53.90       58.14      5.06 o 
  -3   4   5      195.12      192.86      8.41 o 
  -2   4   5        0.24       -0.11      1.80 o 
  -1   4   5     1175.28     1048.03     27.85 o 
   0   4   5        7.02        3.69      0.91 o 
   1   4   5      493.15      444.59     13.27 o 
   2   4   5       13.98       26.27      2.37 o 
   3   4   5     1828.95     1950.02     28.85 o 
   4   4   5      176.52      193.89      7.27 o 
   6   4   5        0.23        2.55      2.14 o 
   7   4   5      277.30      273.95     10.78 o 
   8   4   5       10.32        8.76      3.17 o 
   9   4   5      157.48      155.94      8.89 o 
  -5   5   5        1.37       -3.51      2.34 o 
  -4   5   5      232.64      229.79     10.38 o 
  -3   5   5      234.91      199.69      9.07 o 
  -2   5   5      297.33      310.63     11.30 o 
  -1   5   5      108.30      109.80      5.85 o 
   0   5   5       60.87       57.89      2.56 o 
   1   5   5      365.78      388.40      8.02 o 
   2   5   5     3436.68     3563.81     77.50 o 
   3   5   5     2492.03     2473.11     55.26 o 
   4   5   5     1067.14     1080.63     26.72 o 
   5   5   5      588.67      556.61     16.19 o 
   6   5   5      211.73      175.39      8.04 o 
   7   5   5      109.25       91.54      6.22 o 
   8   5   5      227.04      211.95     10.07 o 
   9   5   5      144.95      141.93      8.73 o 
  -6   6   5       79.16       93.19      8.00 o 
  -5   6   5        2.46       -2.29      2.96 o 
  -4   6   5      291.51      291.42     12.44 o 
  -3   6   5        5.69       13.43      3.07 o 
  -2   6   5       11.31       10.27      3.10 o 
  -1   6   5      198.44      195.53      8.73 o 
   0   6   5     4180.85     4368.58    136.32 o 
   1   6   5      338.49      356.38      7.76 o 
   2   6   5     3557.02     3710.75     80.82 o 
   3   6   5      286.05      282.60      9.31 o 
   4   6   5      342.40      334.49     10.99 o 
   5   6   5       76.55       81.69      5.15 o 
   6   6   5      984.34      928.98     25.27 o 
   7   6   5       34.61       17.70      3.69 o 
   8   6   5      105.56       96.60      7.03 o 
  -5   7   5       28.27       27.88      4.97 o 
  -4   7   5       47.42       60.63      5.78 o 
  -3   7   5      610.45      595.00     19.95 o 
  -2   7   5     1344.85     1272.85     35.40 o 
  -1   7   5      136.71      137.54      7.43 o 
   0   7   5     2998.57     3012.64     75.26 o 
   1   7   5       47.57       52.23      3.78 o 
   2   7   5       38.75       37.55      3.17 o 
   3   7   5      971.47      996.91     24.94 o 
   4   7   5      768.42      735.82     20.09 o 
   5   7   5      177.45      180.92      8.13 o 
   6   7   5      304.48      285.34     11.27 o 
   7   7   5       76.89       86.86      6.30 o 
   8   7   5       36.58       11.50      3.98 o 
  -5   8   5      262.05      286.46     14.04 o 
  -4   8   5       89.31       87.46      7.32 o 
  -3   8   5      320.56      340.89     14.00 o 
  -2   8   5     1156.61     1158.44     33.59 o 
  -1   8   5       39.63       42.61      4.88 o 
   0   8   5       88.56       95.53      6.64 o 
   1   8   5     1011.65     1010.40     29.23 o 
   2   8   5        8.37        9.07      1.85 o 
   3   8   5      821.65      846.40     22.10 o 
   4   8   5      143.18      130.84      6.91 o 
   5   8   5      240.97      220.53      9.59 o 
   6   8   5       63.40       75.84      5.73 o 
   7   8   5      605.84      591.64     19.37 o 
  -4   9   5      295.85      304.39     14.17 o 
  -3   9   5       96.48       89.66      7.37 o 
  -2   9   5      141.72      110.33      7.84 o 
  -1   9   5      143.54      142.11      8.50 o 
   0   9   5      300.86      298.62     12.68 o 
   1   9   5      614.10      587.72     20.02 o 
   3   9   5       91.40       90.55      5.39 o 
   4   9   5      625.90      604.83     17.96 o 
   5   9   5      547.98      527.00     16.96 o 
   6   9   5       51.17       49.27      5.28 o 
  -2  10   5      312.62      313.02     14.40 o 
  -1  10   5       92.64       82.56      7.47 o 
   0  10   5       31.08       38.59      5.71 o 
   1  10   5        7.09       12.23      4.35 o 
   4  10   5      375.13      392.24     13.57 o 
   5  10   5       77.71       71.72      5.92 o 
   0  11   5      315.77      331.54     14.89 o 
   1  11   5      144.46      132.57      9.32 o 
  -1 -10   6       85.10       78.98      7.57 o 
   0 -10   6      128.86      147.31     11.89 o 
   1 -10   6      281.62      288.70     11.67 o 
   2 -10   6       64.14       66.97      6.48 o 
   3 -10   6      130.75      150.78      8.94 o 
  -3  -9   6       26.05       43.57      5.10 o 
  -2  -9   6      261.54      245.00     10.94 o 
  -1  -9   6       48.17       45.12      3.39 o 
   0  -9   6      660.17      667.61     13.70 o 
   1  -9   6       91.80       96.52      7.71 o 
   2  -9   6       96.21       90.64      6.44 o 
   3  -9   6        4.28        0.08      2.96 o 
   4  -9   6       85.01       92.15      7.01 o 
   5  -9   6       93.27       96.23      7.13 o 
  -4  -8   6       92.26       92.17      6.76 o 
  -3  -8   6       78.73       87.96      6.22 o 
  -2  -8   6      891.55      897.01     16.71 o 
  -1  -8   6       15.50       17.29      2.25 o 
   0  -8   6      235.52      242.05      6.76 o 
   1  -8   6      225.32      227.84      9.18 o 
   2  -8   6      165.89      173.32      8.13 o 
   3  -8   6        6.58        7.97      3.01 o 
   4  -8   6      128.34      128.18      7.67 o 
   5  -8   6        4.35        4.97      3.21 o 
   6  -8   6       27.44       23.36      4.47 o 
  -5  -7   6      225.75      223.91     11.00 o 
  -4  -7   6      236.76      211.90      9.93 o 
  -3  -7   6      254.22      258.36      5.45 o 
  -2  -7   6       71.24       70.05      3.43 o 
  -1  -7   6      644.76      631.92     12.36 o 
   0  -7   6        4.34        4.28      2.34 o 
   1  -7   6      492.66      503.73     14.61 o 
   2  -7   6      168.75      165.10      7.50 o 
   3  -7   6      111.10      103.25      6.12 o 
   4  -7   6       48.84       47.29      4.96 o 
   5  -7   6      598.05      590.91     17.85 o 
   6  -7   6        0.53       -3.35      2.24 o 
   7  -7   6       91.39      109.20      7.47 o 
  -6  -6   6        3.98        1.54      3.42 o 
  -5  -6   6      210.25      218.98     10.44 o 
  -4  -6   6       14.78       18.46      3.75 o 
  -3  -6   6      408.14      403.49      7.08 o 
  -2  -6   6      270.91      259.80      5.20 o 
  -1  -6   6      784.05      784.76     13.56 o 
   0  -6   6        9.02       10.94      2.43 o 
   1  -6   6      262.45      256.82      8.96 o 
   2  -6   6        0.17       -0.17      1.97 o 
   3  -6   6      845.27      848.03     21.60 o 
   4  -6   6      461.25      456.94     10.08 o 
   5  -6   6      509.72      512.27     11.39 o 
   6  -6   6        5.07        8.10      3.26 o 
   7  -6   6       22.02       20.40      7.56 o 
  -6  -5   6       76.38       80.36      6.54 o 
  -5  -5   6       23.99       23.93      4.22 o 
  -4  -5   6      488.20      480.90      7.98 o 
  -3  -5   6      131.46      128.43      3.43 o 
  -2  -5   6      422.89      414.81      6.93 o 
  -1  -5   6       35.50       41.69      2.35 o 
   0  -5   6       92.65       97.88      3.41 o 
   1  -5   6      212.52      211.34      7.57 o 
   2  -5   6     2546.73     2607.58     41.57 o 
   3  -5   6      361.93      367.40      7.96 o 
   4  -5   6      405.27      402.79      8.88 o 
   5  -5   6       77.33       79.15      3.79 o 
   6  -5   6       30.94       27.90      2.81 o 
   7  -5   6        8.06       -0.24      5.40 o 
   8  -5   6       39.44       37.68      8.19 o 
  -6  -4   6      143.65      162.84      8.62 o 
  -5  -4   6       69.36       77.90      5.99 o 
  -4  -4   6      380.15      369.90      6.57 o 
  -3  -4   6      112.49      106.83      3.13 o 
  -2  -4   6       63.02       63.96      2.71 o 
  -1  -4   6      159.94      168.61      4.34 o 
   0  -4   6     3272.22     3196.86     45.94 o 
   1  -4   6      203.93      226.56      5.24 o 
   2  -4   6     1860.47     1873.02     30.21 o 
   3  -4   6        0.03        0.35      1.31 o 
   4  -4   6        7.54        8.76      1.52 o 
   5  -4   6      414.29      396.62      8.94 o 
   6  -4   6      210.08      203.85      6.17 o 
   7  -4   6       26.81       15.44      6.23 o 
   8  -4   6       80.47       76.39      4.39 o 
  -7  -3   6      191.39      207.17     10.05 o 
  -6  -3   6       42.70       44.82      4.78 o 
  -5  -3   6      293.72      304.87      5.28 o 
  -4  -3   6       15.38       16.41      1.36 o 
  -3  -3   6      581.86      570.87      7.64 o 
  -2  -3   6      735.76      746.80     10.54 o 
  -1  -3   6     2455.84     2494.35     36.19 o 
   0  -3   6     1340.33     1352.08     20.56 o 
   1  -3   6      353.99      332.59      6.56 o 
   2  -3   6      116.65      134.37      3.07 o 
   3  -3   6     1927.47     1906.79     30.73 o 
   4  -3   6       61.49       61.56      2.72 o 
   5  -3   6     1078.70     1093.33     19.34 o 
   6  -3   6      184.54      180.93      5.59 o 
   7  -3   6        9.48       18.37      4.05 o 
   8  -3   6        8.66        8.30      3.95 o 
   9  -3   6      127.21      143.19      9.84 o 
  -7  -2   6      151.80      144.87      8.22 o 
  -6  -2   6      112.26      126.02      5.39 o 
  -5  -2   6      152.70      158.35      4.00 o 
  -4  -2   6       32.40       33.29      1.71 o 
  -3  -2   6     2395.66     2403.51     30.30 o 
  -2  -2   6       18.93       21.31      1.35 o 
  -1  -2   6      576.83      590.71      8.37 o 
   0  -2   6      632.52      663.23     10.98 o 
   1  -2   6     2071.31     2017.36     29.39 o 
   2  -2   6      571.57      615.25      8.58 o 
   3  -2   6     4037.45     4108.78     49.87 o 
   4  -2   6        0.16        2.21      1.07 o 
   5  -2   6      215.11      204.46      5.39 o 
   6  -2   6      123.93      124.84      3.51 o 
   7  -2   6      370.66      369.23     10.59 o 
   8  -2   6       47.14       39.92      5.32 o 
   9  -2   6      182.68      181.61     10.54 o 
  -7  -1   6        3.89       -0.94      2.85 o 
  -6  -1   6      227.76      240.37      5.61 o 
  -5  -1   6      564.67      568.31      9.51 o 
  -4  -1   6      247.89      243.71      9.97 o 
  -3  -1   6      148.55      147.01      3.48 o 
  -2  -1   6      762.37      770.68     10.76 o 
  -1  -1   6      109.42       96.87      2.98 o 
   0  -1   6     2529.14     2605.18     37.36 o 
   1  -1   6     3654.40     3786.67     67.73 o 
   2  -1   6     1144.47     1169.26     15.03 o 
   3  -1   6      237.34      224.46      3.95 o 
   4  -1   6     1389.56     1339.70     18.07 o 
   5  -1   6       93.82       85.14      5.63 o 
   6  -1   6     1058.66     1066.78     15.33 o 
   7  -1   6      449.58      454.85      8.06 o 
   8  -1   6      216.11      188.84      6.37 o 
   9  -1   6       53.30       52.32      6.24 o 
  -7   0   6       13.31        4.06      3.39 o 
  -6   0   6      232.79      257.42     12.80 o 
  -5   0   6        1.14        1.57      1.24 o 
  -4   0   6      134.52      136.36      3.10 o 
  -3   0   6      429.73      434.29      7.13 o 
  -2   0   6     1596.87     1549.99     20.02 o 
  -1   0   6      254.05      273.39      4.56 o 
   0   0   6     2322.11     2367.46     29.18 o 
   1   0   6        1.12        1.56      0.83 o 
   2   0   6     2382.75     2471.52     36.67 o 
   3   0   6      866.26      923.87     11.90 o 
   5   0   6       58.19       52.67      2.37 o 
   6   0   6     1100.00     1139.63     18.85 o 
   7   0   6       31.37       31.12      3.18 o 
   8   0   6      250.12      253.22      7.69 o 
   9   0   6       10.48       11.30      2.53 o 
  -7   1   6       16.26       28.18      9.28 o 
  -6   1   6       16.86       22.02      2.58 o 
  -5   1   6      559.55      564.05     18.31 o 
  -4   1   6      106.92      105.74      3.77 o 
  -3   1   6      274.64      273.43      7.89 o 
  -2   1   6      797.89      808.21     11.41 o 
  -1   1   6      170.13      153.16      3.18 o 
   0   1   6      687.20      724.34      9.86 o 
   1   1   6     4679.68     4965.00     69.17 o 
   2   1   6     2642.10     2753.14     32.69 o 
   3   1   6      958.15      949.01     35.76 o 
   4   1   6     1931.37     2087.17     25.14 o 
   5   1   6       15.53       11.10      1.25 o 
   6   1   6      154.21      158.38      7.03 o 
   7   1   6      575.99      553.38     16.62 o 
   8   1   6      220.45      220.15      9.69 o 
   9   1   6       28.24       24.79      3.21 o 
  -7   2   6      135.16      174.71      9.75 o 
  -6   2   6       73.62       88.75      6.85 o 
  -5   2   6      342.27      366.54     13.88 o 
  -4   2   6       36.01       41.32      4.39 o 
  -3   2   6       96.83       87.37      5.13 o 
  -2   2   6       42.78       39.09      2.36 o 
  -1   2   6     3380.61     3321.84     68.55 o 
   0   2   6       23.87       33.90      1.96 o 
   1   2   6     3408.66     3300.64    165.62 o 
   2   2   6      775.82      916.81     55.08 o 
   3   2   6       38.05       23.14      1.15 o 
   4   2   6      123.87      115.87      2.35 o 
   5   2   6     1916.61     1937.67     29.68 o 
   6   2   6       10.66        9.41      2.45 o 
   7   2   6      479.44      467.78     14.90 o 
   8   2   6       20.74       14.53      3.48 o 
   9   2   6       19.77       28.12      4.57 o 
  -7   3   6       74.83       29.71      6.16 o 
  -6   3   6        7.77       16.45      4.14 o 
  -5   3   6        0.22       -0.51      2.56 o 
  -4   3   6      218.34      210.08      9.42 o 
  -3   3   6      421.92      433.42     14.18 o 
  -2   3   6      838.09      803.87     22.30 o 
  -1   3   6     1564.79     1608.32     40.53 o 
   0   3   6       16.24       43.90      2.19 o 
   1   3   6       24.97       35.75      1.50 o 
   2   3   6     1353.77     1254.57     45.34 o 
   3   3   6     1166.23     1092.48     13.70 o 
   4   3   6      751.73      763.06      9.87 o 
   5   3   6     1042.61     1036.29     26.10 o 
   6   3   6      369.92      373.13     12.45 o 
   7   3   6        8.76        9.05      2.87 o 
   8   3   6     1592.79     1549.22     39.16 o 
   9   3   6      191.27      181.24      9.46 o 
  -6   4   6       40.63       73.01      6.51 o 
  -5   4   6       20.85       25.86      4.28 o 
  -4   4   6      736.25      737.45     22.79 o 
  -3   4   6       94.68      113.82      6.37 o 
  -2   4   6       18.89       15.61      2.69 o 
  -1   4   6      254.96      261.73      9.52 o 
   0   4   6     1088.83     1052.69     27.90 o 
   1   4   6       15.53       17.95      4.60 o 
   2   4   6     2279.61     2281.01     50.63 o 
   3   4   6      358.58      374.95      6.84 o 
   4   4   6     1016.72     1074.49     26.48 o 
   5   4   6      662.88      711.54     19.48 o 
   6   4   6     4257.89     4193.55     93.35 o 
   7   4   6        1.16        1.20      2.40 o 
   8   4   6      443.92      447.39     15.75 o 
   9   4   6      182.01      179.51      9.86 o 
  -6   5   6      154.80      149.23      9.66 o 
  -5   5   6       23.34       24.94      4.75 o 
  -3   5   6      224.51      219.77      9.74 o 
  -2   5   6       42.30       35.91      3.96 o 
  -1   5   6      767.47      768.94     22.14 o 
   0   5   6     1142.13     1163.51     31.16 o 
   1   5   6       39.53       38.29      2.66 o 
   2   5   6      548.12      619.05     16.02 o 
   3   5   6     2488.28     2669.42     46.20 o 
   4   5   6     4168.47     4186.72     91.98 o 
   5   5   6      742.72      699.70     19.44 o 
   6   5   6     1206.14     1174.39     30.27 o 
   7   5   6       80.38       75.98      5.82 o 
   8   5   6       10.60        5.56      3.02 o 
   9   5   6      202.59      202.63     10.62 o 
  -5   6   6       23.69       20.15      4.62 o 
  -4   6   6      120.14      120.96      7.96 o 
  -3   6   6      484.42      477.04     16.70 o 
  -2   6   6       43.69       43.10      4.80 o 
  -1   6   6      184.11      169.63      8.08 o 
   0   6   6       23.97       30.75      2.15 o 
   1   6   6     2338.18     2497.74     83.67 o 
   2   6   6      991.32     1003.93     24.32 o 
   3   6   6     2050.08     2114.47     48.26 o 
   4   6   6      851.90      894.06     23.22 o 
   5   6   6        4.05        5.10      2.02 o 
   6   6   6      157.75      140.71      7.30 o 
   7   6   6      521.62      484.83     16.21 o 
   8   6   6        1.12       -0.31      2.82 o 
  -5   7   6       41.37       56.80      6.46 o 
  -4   7   6       52.59       69.94      6.67 o 
  -3   7   6       39.43       39.70      5.03 o 
  -2   7   6       13.90       15.34      3.58 o 
  -1   7   6      568.81      560.22     18.41 o 
   0   7   6        2.76        5.95      2.71 o 
   1   7   6     1126.19     1186.60     28.90 o 
   2   7   6       80.82       20.28      2.20 o 
   3   7   6        6.14        7.73      2.47 o 
   4   7   6      475.11      479.59     14.65 o 
   5   7   6      284.51      274.82     10.43 o 
   6   7   6      455.31      432.91     14.69 o 
   7   7   6      345.01      347.17     13.29 o 
   8   7   6        9.18       13.00      3.42 o 
  -4   8   6        1.32       -2.54      3.12 o 
  -3   8   6       12.70        9.96      3.47 o 
  -2   8   6       37.62       47.80      5.20 o 
  -1   8   6       71.64       70.63      5.94 o 
   0   8   6       17.83       15.72      3.67 o 
   1   8   6      112.87      118.96      7.39 o 
   2   8   6      294.21      333.02     10.57 o 
   3   8   6        7.61        7.02      2.49 o 
   4   8   6     1057.00     1032.85     26.79 o 
   5   8   6       27.29       25.56      3.70 o 
   6   8   6      265.36      279.49     11.33 o 
   7   8   6        8.26       17.75      3.77 o 
  -3   9   6       30.32        4.12      4.45 o 
  -2   9   6        9.36       14.78      3.96 o 
  -1   9   6      174.26      161.41      9.20 o 
   0   9   6        5.86        4.12      2.95 o 
   1   9   6      277.42      300.58     12.94 o 
   3   9   6      253.65      274.50     10.10 o 
   4   9   6      425.48      457.30     14.73 o 
   5   9   6       58.86       64.06      5.61 o 
   6   9   6      264.77      285.05     12.04 o 
  -2  10   6       57.50       70.18      7.15 o 
  -1  10   6      176.17      182.84     10.35 o 
   0  10   6        1.77        8.07      3.63 o 
   1  10   6      630.07      625.43     21.85 o 
   4  10   6       38.43       55.95      5.08 o 
   5  10   6      411.66      414.32     14.69 o 
   1  11   6       72.64       77.53      7.25 o 
   1 -10   7        1.00        1.72      3.30 o 
  -2  -9   7       20.08       67.32      5.86 o 
  -1  -9   7       31.08       18.83      3.94 o 
   0  -9   7        3.20        3.91      2.04 o 
   1  -9   7      426.28      442.26     10.43 o 
   2  -9   7       35.32       39.00      5.10 o 
   3  -9   7      242.26      253.52     10.99 o 
   4  -9   7       34.68       37.62      5.15 o 
  -2  -8   7       93.72       98.01      4.42 o 
  -1  -8   7      333.24      328.72      8.31 o 
   0  -8   7      190.56      189.03      6.04 o 
   1  -8   7      492.86      499.05     15.20 o 
   2  -8   7        6.58        4.14      2.89 o 
   3  -8   7       95.95      102.42      6.87 o 
   4  -8   7       20.50       21.48      4.13 o 
   5  -8   7      176.52      200.64      9.61 o 
  -4  -7   7      190.80      188.89      9.86 o 
  -3  -7   7        9.74       13.52      3.23 o 
  -2  -7   7      875.02      855.84     12.80 o 
  -1  -7   7      119.44      118.09      4.49 o 
   0  -7   7      270.05      264.51      9.45 o 
   1  -7   7       39.36       43.17      4.25 o 
   2  -7   7      110.47      115.52      6.42 o 
   3  -7   7       54.05       53.40      4.85 o 
   4  -7   7      562.85      561.24     16.93 o 
   5  -7   7       17.75       11.96      3.46 o 
   6  -7   7       10.16       14.91      3.48 o 
  -5  -6   7      100.01       98.59      7.38 o 
  -4  -6   7      672.50      659.29     20.38 o 
  -3  -6   7       95.45       88.26      3.73 o 
  -2  -6   7      412.91      394.71      7.09 o 
  -1  -6   7       37.18       37.54      2.90 o 
   0  -6   7       41.13       45.10      2.73 o 
   1  -6   7      153.27      147.05      6.81 o 
   2  -6   7     1254.41     1314.51     30.92 o 
   3  -6   7      140.89      137.28      6.84 o 
   4  -6   7      136.48      134.22      6.93 o 
   5  -6   7      191.35      179.05      8.27 o 
   6  -6   7       42.23       49.39      4.93 o 
   7  -6   7        1.47        4.13      2.82 o 
  -6  -5   7      106.69      114.90      7.97 o 
  -5  -5   7      393.34      403.66     14.87 o 
  -4  -5   7      119.02      116.67      3.58 o 
  -3  -5   7      199.16      186.45      4.41 o 
  -2  -5   7      102.06       92.57      3.56 o 
  -1  -5   7      806.47      767.03     13.32 o 
   0  -5   7      574.95      572.82     17.10 o 
   1  -5   7     1307.99     1309.10     20.87 o 
   2  -5   7      132.17      126.26      6.04 o 
   3  -5   7      973.97     1011.03     24.63 o 
   4  -5   7       50.77       46.34      4.15 o 
   5  -5   7      372.74      378.69     12.25 o 
   6  -5   7      203.61      203.88      6.38 o 
   7  -5   7        1.45        3.20      2.00 o 
   8  -5   7        0.46        3.06      2.12 o 
  -6  -4   7        0.27       -0.60      2.96 o 
  -5  -4   7      100.79      101.65      6.81 o 
  -4  -4   7      469.92      462.03      7.94 o 
  -3  -4   7      532.54      504.86      8.74 o 
  -2  -4   7       11.94       12.66      1.65 o 
  -1  -4   7     1867.02     1820.04     28.43 o 
   0  -4   7        5.85        8.34      1.50 o 
   1  -4   7     1308.15     1306.63     20.50 o 
   2  -4   7     1449.17     1432.76     24.57 o 
   3  -4   7     1123.84     1159.65     27.00 o 
   4  -4   7        1.44        2.06      2.00 o 
   5  -4   7      147.14      142.59      4.73 o 
   6  -4   7        0.59       -0.51      1.54 o 
   7  -4   7      129.13      132.00      5.25 o 
   8  -4   7       76.19       75.57      5.36 o 
  -6  -3   7      331.02      334.35     13.02 o 
  -5  -3   7       32.11       31.33      2.27 o 
  -4  -3   7      335.46      334.18      6.28 o 
  -3  -3   7      668.95      663.85     12.36 o 
  -2  -3   7      190.37      193.80      4.97 o 
  -1  -3   7      300.66      289.90      6.27 o 
   0  -3   7     3826.27     3781.79     53.93 o 
   1  -3   7      393.49      421.26      8.04 o 
   2  -3   7     1085.75     1087.03     17.27 o 
   3  -3   7      213.91      206.26      4.91 o 
   4  -3   7       48.76       49.80      6.34 o 
   5  -3   7       12.19       14.30      2.14 o 
   6  -3   7      600.58      594.89     12.21 o 
   7  -3   7      325.93      326.97      8.36 o 
   8  -3   7       64.17       60.29      6.48 o 
   9  -3   7       55.01       56.36      7.02 o 
  -6  -2   7      177.58      180.89      8.79 o 
  -5  -2   7       32.00       32.21      2.26 o 
  -4  -2   7      119.44      127.80      3.60 o 
  -3  -2   7       37.48       40.32      2.48 o 
  -2  -2   7     2441.05     2429.79     35.77 o 
  -1  -2   7      232.99      223.03      5.19 o 
   0  -2   7     2366.77     2332.17     34.07 o 
   1  -2   7        9.01        7.48      1.37 o 
   2  -2   7       43.86       40.70      2.10 o 
   3  -2   7      440.11      429.45      6.63 o 
   4  -2   7     1034.15     1037.54     17.88 o 
   5  -2   7        0.66        1.85      1.33 o 
   6  -2   7      678.53      665.64     15.02 o 
   7  -2   7       59.60       70.59      5.66 o 
   8  -2   7      122.02      117.87      6.92 o 
   9  -2   7      136.89      138.36      9.38 o 
  -6  -1   7        2.66        4.71      2.65 o 
  -5  -1   7      130.13      128.19     11.43 o 
  -4  -1   7      337.92      339.94      5.55 o 
  -3  -1   7     1221.96     1224.33     16.70 o 
  -2  -1   7      739.46      749.32     10.72 o 
  -1  -1   7      396.39      382.47      6.00 o 
   0  -1   7       41.04       41.29      2.09 o 
   1  -1   7     1789.07     1797.39     26.56 o 
   2  -1   7      105.25       93.95      2.16 o 
   3  -1   7     1601.77     1568.02     19.96 o 
   4  -1   7      963.85      943.54     16.29 o 
   5  -1   7        7.32        4.76      1.07 o 
   6  -1   7      137.98      145.49      4.91 o 
   7  -1   7      769.71      779.43     12.22 o 
   8  -1   7      162.18      161.24      6.04 o 
   9  -1   7       22.19       26.96      5.27 o 
  -6   0   7        2.51        2.64      1.90 o 
  -5   0   7      720.52      753.54     11.98 o 
  -4   0   7        0.67        0.38      1.13 o 
  -3   0   7      382.12      385.32      7.18 o 
  -2   0   7      311.73      325.67      6.10 o 
  -1   0   7     1148.26     1125.29     14.96 o 
   0   0   7      862.22      886.56     11.90 o 
   1   0   7     3975.30     3935.04     55.50 o 
   2   0   7       13.72       14.14      1.25 o 
   3   0   7      168.50      157.78      4.21 o 
   4   0   7        3.01        2.76      0.80 o 
   5   0   7     1411.90     1433.20     22.90 o 
   6   0   7       30.22       26.22      2.09 o 
   7   0   7      488.76      478.80     11.12 o 
   8   0   7      188.58      182.11      6.47 o 
   9   0   7       10.45        6.57      2.38 o 
  -6   1   7      150.64      159.35      5.80 o 
  -5   1   7      100.91       95.44      4.29 o 
  -4   1   7      257.15      274.00      5.89 o 
  -3   1   7       58.45       42.22      4.17 o 
  -2   1   7     1912.41     1941.81     24.98 o 
  -1   1   7     1699.35     1715.32     22.02 o 
   0   1   7     1066.97     1090.23     14.41 o 
   1   1   7       32.04       25.81      1.64 o 
   2   1   7      335.27      329.41      6.13 o 
   3   1   7      376.19      391.78      5.90 o 
   4   1   7     1481.91     1417.13     17.68 o 
   5   1   7      833.75      829.18     25.59 o 
   6   1   7        4.20        5.68      2.08 o 
   7   1   7        1.79        1.40      2.20 o 
   8   1   7       94.49       93.47      6.47 o 
   9   1   7       61.11       69.40      4.63 o 
  -6   2   7       35.86        5.16      4.77 o 
  -5   2   7       40.92       23.91      4.67 o 
  -4   2   7      774.60      772.18     22.92 o 
  -3   2   7       36.73       49.19      4.11 o 
  -2   2   7     1386.72     1377.35     31.19 o 
  -1   2   7       58.82       68.28      2.29 o 
   0   2   7      334.46      323.77      5.41 o 
   1   2   7      483.04      476.74      7.06 o 
   2   2   7     2780.88     2655.05     31.77 o 
   3   2   7       63.70       64.94      1.87 o 
   4   2   7      230.65      208.18      3.65 o 
   5   2   7       34.43       38.57      2.04 o 
   6   2   7      292.02      295.57     10.66 o 
   7   2   7       50.60       51.11      4.75 o 
   8   2   7      489.98      477.22     16.04 o 
   9   2   7        3.36        3.80      3.24 o 
  -6   3   7       42.97       47.83      5.48 o 
  -5   3   7       85.91      114.42      7.39 o 
  -4   3   7      472.31      479.76     16.28 o 
  -3   3   7      160.96      161.16      7.79 o 
  -2   3   7        1.00        2.68      2.15 o 
  -1   3   7     1656.57     1682.66     42.46 o 
   0   3   7      820.33      787.62     14.16 o 
   1   3   7      658.32      671.87      9.55 o 
   2   3   7      223.76      201.39      3.69 o 
   3   3   7      193.12      188.30      3.44 o 
   4   3   7       66.16       65.85      1.86 o 
   5   3   7     1015.22     1036.73     26.33 o 
   6   3   7      574.14      565.52     16.89 o 
   7   3   7      250.52      238.67     10.01 o 
   8   3   7      316.43      305.82     12.25 o 
   9   3   7      102.06      100.10      7.55 o 
  -6   4   7       51.43       73.37      6.59 o 
  -5   4   7       54.49       54.84      5.80 o 
  -4   4   7      116.51      108.82      7.37 o 
  -3   4   7      691.11      663.48     20.43 o 
  -2   4   7       20.27       34.27      3.94 o 
  -1   4   7     1158.97     1161.59     30.90 o 
   0   4   7        2.12        2.52      1.82 o 
   1   4   7       87.95       86.94      3.11 o 
   2   4   7      204.53      219.37      4.87 o 
   3   4   7     1624.07     1679.82     20.69 o 
   4   4   7        2.93        1.95      1.73 o 
   5   4   7     1413.27     1412.32     34.44 o 
   6   4   7      155.14      161.70      7.85 o 
   7   4   7      331.20      315.31     12.00 o 
   8   4   7      228.80      207.20     10.03 o 
   9   4   7       47.78       50.12      5.78 o 
  -5   5   7       31.16       72.47      6.46 o 
  -4   5   7      276.98      291.03     12.61 o 
  -3   5   7      347.45      343.78     13.12 o 
  -2   5   7      115.63      109.69      6.42 o 
  -1   5   7       11.61       26.23      3.53 o 
   0   5   7      640.53      667.82     19.75 o 
   1   5   7      290.44      292.23      6.77 o 
   2   5   7      738.77      789.89     19.85 o 
   3   5   7     1515.73     1528.55     23.50 o 
   4   5   7       21.06       21.26      2.83 o 
   5   5   7      232.62      253.23      9.63 o 
   6   5   7        3.36        6.05      2.45 o 
   7   5   7       15.27       15.28      3.51 o 
   8   5   7       16.93       12.82      3.86 o 
   9   5   7      104.64      102.03      7.70 o 
  -5   6   7       12.37       12.16      4.57 o 
  -4   6   7       68.57       84.53      7.05 o 
  -3   6   7      103.47       95.79      6.89 o 
  -2   6   7      216.63      210.83      9.63 o 
  -1   6   7      125.42      130.97      7.14 o 
   0   6   7     1088.21     1064.77     29.67 o 
   1   6   7      209.15      215.01      5.72 o 
   2   6   7      183.40      178.40      6.74 o 
   3   6   7        0.43       -2.32      1.62 o 
   4   6   7       55.34       56.12      4.33 o 
   5   6   7      265.96      256.65     10.01 o 
   6   6   7       52.75       58.29      4.99 o 
   7   6   7       75.28       77.58      5.96 o 
   8   6   7       69.08       66.21      6.17 o 
  -4   7   7        0.25       -0.06      3.32 o 
  -3   7   7      373.30      372.07     14.86 o 
  -2   7   7      258.40      282.93     12.06 o 
  -1   7   7       50.80       53.95      5.15 o 
   0   7   7       49.41       49.59      4.76 o 
   1   7   7      161.65      165.10      8.26 o 
   3   7   7     1400.76     1420.18     34.14 o 
   4   7   7       41.93       41.04      4.12 o 
   5   7   7        5.35       14.35      3.04 o 
   6   7   7       35.74       41.18      4.70 o 
   7   7   7       78.06       97.93      6.77 o 
   8   7   7      157.20      169.05      9.37 o 
  -4   8   7        0.06       -4.59      3.97 o 
  -3   8   7      127.86      151.07      9.51 o 
  -2   8   7        2.54       39.05      5.24 o 
  -1   8   7      103.45      101.97      7.14 o 
   0   8   7      269.38      280.68     12.01 o 
   1   8   7     1343.52     1294.67     36.42 o 
   2   8   7       57.92       60.96      4.19 o 
   3   8   7       96.96      102.26      5.80 o 
   4   8   7       21.33       20.18      3.39 o 
   5   8   7      157.08      166.42      8.29 o 
   6   8   7        6.67       11.09      3.12 o 
   7   8   7      845.25      874.76     25.86 o 
  -2   9   7      342.72      347.35     14.93 o 
  -1   9   7      301.14      290.97     13.02 o 
   0   9   7      341.17      311.30     13.39 o 
   1   9   7       26.96       30.07      4.82 o 
   4   9   7      447.34      453.42     14.72 o 
   5   9   7      826.91      865.74     24.47 o 
   6   9   7       11.50       18.66      3.97 o 
  -1  10   7       12.58       17.29      4.57 o 
   0  10   7       72.32       74.91      7.09 o 
   1  10   7       74.88       80.23      6.99 o 
   5  10   7       33.38       35.82      4.75 o 
  -1  -9   8        5.23        6.97      2.76 o 
   0  -9   8      415.87      431.69     10.55 o 
   1  -9   8       43.60       46.32      5.25 o 
   2  -9   8      113.58      123.30      7.58 o 
   3  -9   8       33.37       34.46      5.21 o 
  -3  -8   8      306.07      309.29     12.96 o 
  -2  -8   8      563.04      576.25     13.26 o 
  -1  -8   8       15.85       16.11      2.47 o 
   0  -8   8      156.96      179.46      8.39 o 
   1  -8   8      343.42      354.16     12.52 o 
   2  -8   8      246.05      251.29     10.27 o 
   3  -8   8       36.09       33.18      4.62 o 
   4  -8   8      161.60      166.46      8.95 o 
   5  -8   8       22.07       19.66      4.21 o 
  -4  -7   8      184.88      180.43      9.85 o 
  -3  -7   8      168.32      172.11      4.70 o 
  -2  -7   8       30.30       38.24      2.51 o 
  -1  -7   8      630.71      605.04     11.88 o 
   0  -7   8        5.56        7.34      2.71 o 
   1  -7   8      642.11      667.93     18.52 o 
   2  -7   8      155.11      149.62      7.42 o 
   3  -7   8       20.58       17.43      3.57 o 
   4  -7   8       10.80       11.18      3.41 o 
   5  -7   8      337.47      346.40     12.85 o 
   6  -7   8       16.50       23.62      4.29 o 
  -4  -6   8        7.52        8.09      3.56 o 
  -3  -6   8      271.67      273.80      5.97 o 
  -2  -6   8      308.13      302.68      6.20 o 
  -1  -6   8      915.10      896.42     15.70 o 
   0  -6   8        3.39        1.59      1.53 o 
   1  -6   8      171.52      172.25      7.50 o 
   2  -6   8      185.21      173.22      7.67 o 
   3  -6   8      524.54      541.96     15.91 o 
   4  -6   8      180.01      178.73      8.22 o 
   5  -6   8      327.30      318.37     11.71 o 
   6  -6   8       39.32       45.31      5.00 o 
   7  -6   8       60.14       70.73      5.81 o 
  -5  -5   8        2.19        1.84      3.44 o 
  -4  -5   8      600.98      599.44      9.98 o 
  -3  -5   8      211.18      213.08      5.01 o 
  -2  -5   8      258.95      237.24      6.08 o 
  -1  -5   8      128.00      112.79      4.06 o 
   0  -5   8      398.12      389.88      8.29 o 
   1  -5   8      135.04      125.50      4.30 o 
   2  -5   8     1424.33     1423.99     32.84 o 
   3  -5   8      151.30      136.83      6.61 o 
   4  -5   8       31.50       33.79      4.10 o 
   5  -5   8       61.72       64.84      4.99 o 
   6  -5   8      204.13      208.98      9.04 o 
   7  -5   8       65.40       66.72      5.56 o 
  -5  -4   8       14.50       17.25      4.02 o 
  -4  -4   8      282.36      273.47      5.90 o 
  -3  -4   8       12.82        9.49      1.52 o 
  -2  -4   8      137.99      132.22      4.76 o 
  -1  -4   8       56.11       65.71      3.08 o 
   0  -4   8     1912.71     1855.55     28.29 o 
   1  -4   8      252.83      238.99      5.84 o 
   2  -4   8      280.87      269.47      6.33 o 
   3  -4   8       19.28       17.50      2.74 o 
   4  -4   8      290.97      291.92      9.91 o 
   5  -4   8       26.93       30.43      3.62 o 
   6  -4   8      527.83      518.13     15.26 o 
   7  -4   8       28.31       40.59      4.45 o 
   8  -4   8       11.53       36.47      4.48 o 
  -6  -3   8       69.48       75.79      6.35 o 
  -5  -3   8        1.58        1.85      1.47 o 
  -4  -3   8       10.10        9.00      1.64 o 
  -3  -3   8      176.02      190.76      5.34 o 
  -2  -3   8      458.03      446.92      8.97 o 
  -1  -3   8     1791.87     1724.70     26.45 o 
   0  -3   8      116.60      115.63      3.82 o 
   1  -3   8      419.59      428.61      8.41 o 
   2  -3   8        3.08        2.09      1.44 o 
   3  -3   8      684.61      681.69     12.02 o 
   4  -3   8      404.93      382.02     11.37 o 
   5  -3   8      112.32      110.08      4.01 o 
   6  -3   8       36.42       38.15      2.87 o 
   7  -3   8       59.63       59.75      3.63 o 
   8  -3   8       11.16       12.96      4.12 o 
  -6  -2   8       87.79       85.29      6.31 o 
  -5  -2   8       11.08       17.20      1.93 o 
  -4  -2   8       21.40       23.02      2.00 o 
  -3  -2   8     1666.05     1674.58     26.17 o 
  -2  -2   8       21.32       23.25      2.08 o 
  -1  -2   8      487.81      502.42      9.49 o 
   0  -2   8      618.60      603.09     10.77 o 
   1  -2   8      988.92      962.55     15.63 o 
   2  -2   8       76.06       68.73      2.76 o 
   3  -2   8      842.70      820.38     13.65 o 
   4  -2   8        0.17        1.26      1.06 o 
   5  -2   8      199.37      191.55      5.27 o 
   6  -2   8      185.99      185.94      5.57 o 
   7  -2   8      629.37      653.72     17.04 o 
   8  -2   8       15.38       12.34      4.02 o 
   9  -2   8       26.95       33.97      5.38 o 
  -6  -1   8      162.14      179.60      8.49 o 
  -5  -1   8      495.88      507.21     12.16 o 
  -4  -1   8      156.11      157.60      5.01 o 
  -3  -1   8       68.04       68.86      3.31 o 
  -2  -1   8     1150.71     1109.18     18.11 o 
  -1  -1   8      127.90      139.70      4.15 o 
   0  -1   8     1696.20     1637.07     24.83 o 
   1  -1   8      806.09      798.25     13.25 o 
   2  -1   8      154.28      158.76      4.11 o 
   3  -1   8       35.33       31.33      1.53 o 
   4  -1   8     1360.02     1345.74     17.68 o 
   5  -1   8      537.82      551.79     10.77 o 
   6  -1   8      334.01      317.45      8.06 o 
   7  -1   8       85.19       83.66      4.59 o 
   8  -1   8        2.53        1.23      2.00 o 
   9  -1   8        0.63        3.97      2.28 o 
  -6   0   8       89.85       90.07      6.38 o 
  -5   0   8        6.26        9.05      2.87 o 
  -4   0   8      429.92      429.81      7.62 o 
  -3   0   8      112.85      109.55      3.34 o 
  -2   0   8     1871.40     1882.67     24.45 o 
  -1   0   8      121.24      122.67      2.96 o 
   0   0   8      160.58      173.01      3.38 o 
   1   0   8      197.62      212.84      4.91 o 
   2   0   8     1622.81     1624.39     24.31 o 
   3   0   8       26.28       27.62      1.81 o 
   4   0   8     1921.93     1924.25     28.32 o 
   5   0   8        0.45        1.21      0.95 o 
   6   0   8       24.57       27.70      3.53 o 
   7   0   8      146.90      147.79      5.53 o 
   8   0   8       59.16       61.24      4.00 o 
   9   0   8       87.85       86.94      4.89 o 
  -6   1   8       28.23       26.33      3.99 o 
  -5   1   8      200.65      212.34      9.71 o 
  -4   1   8      544.05      519.80     15.14 o 
  -3   1   8        2.84        3.84      1.24 o 
  -2   1   8        2.39        6.10      1.35 o 
  -1   1   8      501.06      523.74      8.11 o 
   0   1   8      134.87      124.27      2.89 o 
   1   1   8     1396.76     1401.52     21.32 o 
   2   1   8     1888.54     1841.77     27.17 o 
   3   1   8      408.27      419.57      7.60 o 
   4   1   8        5.53        5.22      0.90 o 
   5   1   8      966.11      982.11     13.00 o 
   6   1   8        1.54        1.82      2.13 o 
   7   1   8       18.31       16.40      3.20 o 
   8   1   8      352.56      339.25     12.88 o 
   9   1   8        6.45        5.47      2.49 o 
  -6   2   8       42.95       39.50      3.49 o 
  -5   2   8        9.12        8.73      2.91 o 
  -4   2   8       56.92       57.90      3.49 o 
  -3   2   8      101.72       57.17      3.35 o 
  -2   2   8      293.16      303.21      5.86 o 
  -1   2   8     1610.29     1607.64     21.17 o 
   0   2   8      131.56      121.25      2.99 o 
   1   2   8      746.94      759.90     10.64 o 
   2   2   8      119.41      120.87      7.29 o 
   3   2   8     1335.97     1391.35     21.69 o 
   4   2   8      734.23      751.74     10.23 o 
   5   2   8      344.07      341.47      5.46 o 
   6   2   8      167.70      167.54      7.75 o 
   7   2   8        9.96       10.37      2.90 o 
   8   2   8       19.93       18.04      3.82 o 
   9   2   8      243.19      253.14     11.58 o 
  -6   3   8       48.98       71.65      6.67 o 
  -5   3   8       17.74       34.56      4.79 o 
  -4   3   8      513.94      517.49     17.42 o 
  -3   3   8      315.94      290.19     11.23 o 
  -2   3   8      169.67      136.78      6.75 o 
  -1   3   8      186.71       86.87      4.70 o 
   0   3   8      301.75      306.41      6.62 o 
   1   3   8      258.47      271.76      5.83 o 
   2   3   8     2489.04     2463.36     29.91 o 
   3   3   8      157.46      154.75      3.21 o 
   4   3   8       75.01       73.25      2.72 o 
   5   3   8        7.89       13.29      2.61 o 
   6   3   8       13.80        9.34      2.84 o 
   7   3   8      110.86      110.76      6.93 o 
   8   3   8      183.66      171.41      9.03 o 
   9   3   8      374.67      365.39     14.49 o 
  -5   4   8        0.57        4.98      3.22 o 
  -4   4   8      219.23      198.34      9.73 o 
  -3   4   8        0.84        0.05      2.62 o 
  -2   4   8       99.39      100.01      6.04 o 
  -1   4   8       61.45       50.43      4.37 o 
   0   4   8     1748.82     1729.24     44.06 o 
   1   4   8      155.72      165.48      4.65 o 
   2   4   8      570.64      552.45      8.12 o 
   3   4   8       72.43       76.81      4.97 o 
   4   4   8       50.75       54.76      4.65 o 
   5   4   8      127.48      131.53      6.62 o 
   6   4   8      607.40      590.11     17.85 o 
   7   4   8       93.13       91.46      6.49 o 
   8   4   8        6.40        5.62      3.09 o 
   9   4   8       62.27       58.95      6.24 o 
  -5   5   8       27.94       34.08      5.29 o 
  -4   5   8        0.22        3.94      3.41 o 
  -3   5   8      144.65      142.13      8.03 o 
  -2   5   8      222.64      223.70      9.82 o 
  -1   5   8      813.73      829.44     24.07 o 
   0   5   8      245.29      238.37      9.58 o 
   1   5   8      245.07      242.66      9.53 o 
   2   5   8        6.01        3.58      1.77 o 
   3   5   8     1108.60     1159.87     18.57 o 
   4   5   8      186.26      190.95      7.81 o 
   5   5   8      255.83      251.81      9.77 o 
   6   5   8        4.73       17.19      3.09 o 
   7   5   8       12.58       10.71      3.12 o 
   8   5   8        5.24        2.19      2.86 o 
  -4   6   8       15.84       14.00      4.35 o 
  -3   6   8      508.39      494.81     17.65 o 
  -2   6   8        0.23       -1.07      2.53 o 
  -1   6   8      115.30      127.58      7.24 o 
   0   6   8      182.48      178.42      8.44 o 
   1   6   8      919.99      974.76     43.08 o 
   2   6   8      209.43      211.53      7.77 o 
   3   6   8     1262.06     1293.98     31.47 o 
   4   6   8       56.19       58.98      4.59 o 
   5   6   8        3.31        0.57      2.02 o 
   6   6   8      107.57      104.43      6.50 o 
   7   6   8      329.76      323.85     12.69 o 
   8   6   8        9.37       13.17      3.54 o 
  -4   7   8       46.49       37.72      5.83 o 
  -3   7   8        2.82       21.66      4.23 o 
  -2   7   8      173.41      155.12      8.81 o 
  -1   7   8       76.51       75.05      6.08 o 
   0   7   8      988.38     1012.28     29.43 o 
   1   7   8      881.09      860.49     25.61 o 
   3   7   8       14.91        6.65      2.51 o 
   4   7   8      323.80      338.68     11.78 o 
   5   7   8       50.21       51.62      4.83 o 
   6   7   8      137.80      144.62      7.77 o 
   7   7   8      223.43      214.96     10.38 o 
  -3   8   8       49.53       29.70      6.01 o 
  -2   8   8      646.35      657.95     22.37 o 
  -1   8   8      103.09       98.00      7.23 o 
   0   8   8      380.79      368.76     14.46 o 
   1   8   8      120.80      113.15      7.43 o 
   3   8   8      244.36      260.14      9.63 o 
   4   8   8      383.76      389.67     13.19 o 
   5   8   8       52.67       49.42      5.09 o 
   6   8   8      143.76      140.98      8.09 o 
   7   8   8        0.76        2.95      2.93 o 
  -2   9   8      104.07      103.97      8.17 o 
  -1   9   8      136.16      132.90      8.81 o 
   0   9   8        4.19       -4.78      3.19 o 
   1   9   8      783.16      764.81     24.87 o 
   4   9   8       93.76       80.87      5.71 o 
   5   9   8       47.77       47.20      5.21 o 
   6   9   8       60.98       60.03      5.80 o 
   0  10   8       22.19       24.93      5.29 o 
   1  10   8      140.73      139.84      9.31 o 
   1  -9   9      802.94      870.43     24.07 o 
  -2  -8   9      100.98      104.61      4.98 o 
  -1  -8   9      803.50      864.20     17.07 o 
   0  -8   9        8.50        8.54      3.52 o 
   1  -8   9      204.56      204.81      9.41 o 
   2  -8   9        0.24        1.07      2.97 o 
   3  -8   9       24.75       24.93      4.28 o 
   4  -8   9       53.60       54.51      5.74 o 
  -3  -7   9      193.56      210.45      5.46 o 
  -2  -7   9      249.93      246.08      5.85 o 
  -1  -7   9       95.24       84.85      4.10 o 
   0  -7   9       44.48       47.32      4.73 o 
   1  -7   9       13.92       15.80      3.36 o 
   2  -7   9      322.02      334.10     11.97 o 
   3  -7   9      254.97      255.50     10.40 o 
   4  -7   9      181.77      169.33      8.59 o 
   5  -7   9      259.92      259.45     11.00 o 
   6  -7   9        7.33       10.76      3.74 o 
  -4  -6   9      231.44      236.68     11.45 o 
  -3  -6   9        2.82        5.23      1.70 o 
  -2  -6   9       30.61       29.99      2.70 o 
  -1  -6   9      225.79      222.18      6.22 o 
   0  -6   9      269.57      260.37      7.44 o 
   1  -6   9        3.30        6.41      1.80 o 
   2  -6   9      635.43      610.58     17.34 o 
   3  -6   9      208.09      192.10      8.52 o 
   4  -6   9       26.58       29.06      4.03 o 
   5  -6   9       26.86       26.30      4.04 o 
   6  -6   9      243.64      256.01     10.72 o 
  -4  -5   9        4.93        4.24      1.65 o 
  -3  -5   9      281.26      274.58      6.02 o 
  -2  -5   9        0.88        0.43      1.55 o 
  -1  -5   9      333.50      338.65      7.82 o 
   0  -5   9      425.33      380.23      8.38 o 
   1  -5   9       31.08       18.02      2.12 o 
   2  -5   9        1.33        2.52      1.52 o 
   3  -5   9      210.92      211.51      8.58 o 
   4  -5   9       58.73       60.55      4.83 o 
   5  -5   9      535.14      547.20     16.36 o 
   6  -5   9      340.60      357.51     12.64 o 
   7  -5   9       13.07       20.38      3.94 o 
  -5  -4   9       62.65       74.41      6.61 o 
  -4  -4   9      166.66      177.72      4.88 o 
  -3  -4   9      281.52      282.28      6.03 o 
  -2  -4   9       20.43       13.74      1.97 o 
  -1  -4   9        3.57        3.73      2.53 o 
   0  -4   9      162.13      150.83      4.67 o 
   1  -4   9      131.59      139.36      4.51 o 
   2  -4   9      279.60      278.17      9.50 o 
   3  -4   9     1471.97     1449.34     23.16 o 
   4  -4   9      121.70      119.82      6.17 o 
   5  -4   9      194.83      187.77      7.99 o 
   6  -4   9       64.57       67.12      5.23 o 
   7  -4   9      163.76      170.93      8.18 o 
   8  -4   9        7.11        8.65      3.31 o 
  -5  -3   9       13.95       15.44      2.06 o 
  -4  -3   9       31.93       37.27      2.55 o 
  -3  -3   9       23.55       20.01      2.20 o 
  -2  -3   9      277.62      274.37      6.75 o 
  -1  -3   9       41.60       33.65      2.49 o 
   0  -3   9     1379.50     1275.50     20.53 o 
   1  -3   9      801.09      759.82     13.32 o 
   2  -3   9       58.95       62.33      2.98 o 
   3  -3   9      297.42      290.68      6.68 o 
   4  -3   9      460.12      448.02     13.01 o 
   5  -3   9      106.22      108.84      5.79 o 
   6  -3   9      425.54      431.67     13.18 o 
   7  -3   9      457.45      485.37     14.69 o 
  -5  -2   9       73.16       73.36      3.31 o 
  -4  -2   9       64.07       68.88      3.16 o 
  -3  -2   9      393.15      386.38     11.38 o 
  -2  -2   9     1045.34     1006.91     17.09 o 
  -1  -2   9        2.81        4.12      4.18 o 
   0  -2   9      266.89      276.81      6.39 o 
   1  -2   9       54.93       50.66      2.92 o 
   2  -2   9      685.96      674.85     11.90 o 
   3  -2   9        6.07        7.42      1.48 o 
   4  -2   9     1269.71     1268.21     20.15 o 
   5  -2   9      232.19      231.57      8.19 o 
   6  -2   9      138.97      148.28      6.66 o 
   7  -2   9        0.86       -0.49      2.15 o 
  -5  -1   9      294.64      304.77      8.13 o 
  -4  -1   9      124.75      126.36      3.93 o 
  -3  -1   9      404.64      395.69      8.77 o 
  -2  -1   9       50.66       51.56      2.91 o 
  -1  -1   9       12.12       13.51      1.88 o 
   0  -1   9      212.70      206.75      5.26 o 
   1  -1   9      103.11      103.14      3.50 o 
   2  -1   9      774.34      759.72     12.92 o 
   3  -1   9        5.93        6.27      1.30 o 
   4  -1   9      165.43      164.30      4.43 o 
   5  -1   9      126.22      127.17      4.13 o 
   6  -1   9      116.78      120.24      4.30 o 
   7  -1   9      491.17      500.11     17.15 o 
   8  -1   9      145.91      154.67      9.12 o 
   9  -1   9        1.35        0.49      3.42 o 
  -5   0   9      313.91      324.90     11.93 o 
  -4   0   9       25.50       27.03      2.20 o 
  -3   0   9       11.17       11.89      2.45 o 
  -2   0   9        2.15        5.11      2.00 o 
  -1   0   9        3.88        3.54      1.41 o 
   0   0   9        1.58        1.76      1.42 o 
   1   0   9       61.89       64.16      2.78 o 
   2   0   9       10.93        9.11      1.34 o 
   3   0   9      378.23      383.02      7.46 o 
   4   0   9       40.12       45.49      3.04 o 
   5   0   9     1157.59     1108.45     93.01 o 
   6   0   9        4.92        6.22      1.50 o 
   7   0   9      146.33      142.05      5.48 o 
   8   0   9       88.20       85.49      4.73 o 
   9   0   9       62.24       56.50      5.59 o 
  -5   1   9        3.37        2.66      2.89 o 
  -4   1   9        1.91        2.42      2.48 o 
  -3   1   9      311.61      294.35      7.34 o 
  -2   1   9      238.75      232.99      6.12 o 
  -1   1   9       69.10       70.12      6.87 o 
   0   1   9      346.58      338.82      5.81 o 
   1   1   9      135.34      137.29      3.98 o 
   2   1   9      526.37      538.81      9.65 o 
   3   1   9      498.12      504.67      9.09 o 
   4   1   9      965.34      969.32     15.40 o 
   5   1   9      191.47      203.87      4.11 o 
   6   1   9       17.12       15.94      3.05 o 
   7   1   9       73.78       72.60      5.55 o 
   8   1   9      118.62      122.36      7.53 o 
   9   1   9      176.63      182.56     11.67 o 
  -5   2   9      530.51      526.79     16.43 o 
  -4   2   9       98.33      109.67      6.58 o 
  -3   2   9      560.37      573.82     12.06 o 
  -2   2   9      335.93      345.86      6.57 o 
  -1   2   9       10.86       11.30      1.97 o 
   0   2   9      316.37      313.62      6.31 o 
   1   2   9       45.64       43.42      2.38 o 
   2   2   9     2239.36     2194.27     32.26 o 
   3   2   9       17.77       16.76      1.53 o 
   4   2   9        9.69       10.95      1.63 o 
   5   2   9        0.10        0.98      0.91 o 
   6   2   9      194.88      186.18      8.42 o 
   7   2   9        7.61        9.77      2.93 o 
   8   2   9      587.44      606.92     19.43 o 
   9   2   9       12.43       14.72      4.21 o 
  -5   3   9      616.75      622.72     18.56 o 
  -4   3   9       77.05       81.16      4.37 o 
  -3   3   9       63.81       70.37      7.97 o 
  -2   3   9        1.49        1.04      2.09 o 
  -1   3   9      527.92      518.78      8.62 o 
   0   3   9     1014.00     1018.38     14.35 o 
   1   3   9      608.84      577.37      8.81 o 
   2   3   9        1.15        0.78      1.52 o 
   3   3   9       93.11      108.31      3.51 o 
   4   3   9        6.39        7.20      1.33 o 
   5   3   9      294.79      295.15     10.56 o 
   6   3   9      994.14      988.95     26.56 o 
   7   3   9       48.64       50.67      5.00 o 
   8   3   9        7.43        6.36      3.16 o 
   9   3   9      124.85      128.69      8.42 o 
  -5   4   9       13.61       70.20      6.29 o 
  -4   4   9      131.05      147.88      8.51 o 
  -3   4   9      249.70      237.26     10.38 o 
  -2   4   9       39.23       14.34      3.63 o 
  -1   4   9      634.42      656.72     19.63 o 
   0   4   9       32.67       39.28      2.68 o 
   1   4   9       28.05       34.91      1.92 o 
   2   4   9      806.65      816.17     13.62 o 
   3   4   9      609.16      635.64      9.22 o 
   4   4   9      295.34      310.65      6.85 o 
   5   4   9      353.00      359.15     12.37 o 
   6   4   9        5.38        6.70      2.57 o 
   7   4   9      320.90      323.59     12.63 o 
   8   4   9      178.15      163.67      9.06 o 
  -4   5   9       31.28       23.90      5.03 o 
  -3   5   9      166.60      192.84      9.55 o 
  -2   5   9       27.76       27.51      3.97 o 
  -1   5   9       96.38       89.75      5.98 o 
   0   5   9     1345.68     1348.60     36.09 o 
   1   5   9       83.36       95.52      3.73 o 
   2   5   9       61.98       60.20      2.85 o 
   3   5   9      283.51      285.56      6.36 o 
   4   5   9       95.28       94.12      5.59 o 
   5   5   9      106.14      103.39      6.21 o 
   6   5   9     1071.66     1050.94     28.27 o 
   7   5   9      423.42      400.18     14.55 o 
   8   5   9       12.14       11.76      3.77 o 
  -4   6   9        1.21        3.20      3.26 o 
  -3   6   9      290.36      276.05     12.46 o 
  -2   6   9      516.82      540.79     18.51 o 
  -1   6   9      155.59      153.44      8.32 o 
   0   6   9      308.23      311.34     12.12 o 
   1   6   9       12.97       17.97      3.38 o 
   2   6   9       69.82       81.17      3.31 o 
   3   6   9       87.08       80.06      5.14 o 
   4   6   9     1384.64     1394.13     34.47 o 
   5   6   9       45.50       45.03      4.29 o 
   6   6   9      191.42      198.41      9.24 o 
   7   6   9       32.59       29.41      4.29 o 
   8   6   9       49.20       49.22      5.44 o 
  -3   7   9      392.65      402.39     16.11 o 
  -2   7   9      103.79       80.62      6.54 o 
  -1   7   9       24.15       23.42      4.49 o 
   1   7   9      420.59      432.01     15.63 o 
   3   7   9      213.14      197.30      8.17 o 
   4   7   9      162.60      189.50      8.33 o 
   5   7   9        1.83        5.46      2.40 o 
   6   7   9       11.88       12.90      3.15 o 
   7   7   9      448.17      443.89     16.12 o 
  -2   8   9       55.74       51.38      6.00 o 
  -1   8   9      196.68      198.38     10.29 o 
   0   8   9       60.68       91.29      6.90 o 
   1   8   9      511.10      503.70     18.02 o 
   3   8   9       13.41       31.08      3.43 o 
   4   8   9       27.38       28.48      3.99 o 
   5   8   9      597.92      585.44     18.28 o 
   6   8   9       26.80       33.88      4.53 o 
  -1   9   9      200.15      200.20     11.20 o 
   0   9   9      144.96      150.78      9.37 o 
   1   9   9        1.14       -4.03      2.85 o 
   4   9   9      463.14      535.66     16.78 o 
   5   9   9      221.14      238.34     10.47 o 
   0  -8  10       81.83       84.95      6.36 o 
   1  -8  10       47.66       46.81      5.62 o 
   2  -8  10      155.17      152.66      8.42 o 
   3  -8  10        5.77        4.87      3.59 o 
  -2  -7  10        1.45        1.90      1.62 o 
  -1  -7  10      280.66      290.66      7.88 o 
   0  -7  10        8.56        7.58      3.30 o 
   1  -7  10       84.00       83.71      6.00 o 
   2  -7  10       45.45       47.53      5.02 o 
   3  -7  10       17.02       13.93      3.62 o 
   4  -7  10       68.52       60.14      5.71 o 
   5  -7  10       89.88       98.85      7.14 o 
  -3  -6  10      195.99      207.50      5.54 o 
  -2  -6  10      153.18      148.27      5.34 o 
  -1  -6  10      153.92      154.12      5.35 o 
   0  -6  10        8.65       10.40      2.15 o 
   1  -6  10       17.41       17.62      2.39 o 
   2  -6  10        3.02        7.06      2.85 o 
   3  -6  10      210.73      232.11      9.54 o 
   4  -6  10       17.18       16.39      3.70 o 
   5  -6  10       58.60       60.28      5.62 o 
   6  -6  10        0.72        5.46      3.33 o 
  -3  -5  10       17.77       19.10      2.20 o 
  -2  -5  10      115.92      110.00      4.50 o 
  -1  -5  10       16.45       16.82      2.30 o 
   0  -5  10       78.37       89.56      3.95 o 
   1  -5  10       21.80       25.57      2.48 o 
   2  -5  10      140.28      150.00      5.12 o 
   3  -5  10       58.67       60.92      4.87 o 
   4  -5  10       96.32       98.36      6.26 o 
   5  -5  10       50.24       43.11      4.61 o 
   6  -5  10      365.01      376.02     13.14 o 
   7  -5  10      143.20      151.18      8.13 o 
  -4  -4  10       80.23       77.57      3.50 o 
  -3  -4  10      122.42      124.43      4.11 o 
  -2  -4  10       18.27       24.88      2.59 o 
  -1  -4  10      164.28      151.64      5.01 o 
   0  -4  10      276.32      295.88      7.24 o 
   1  -4  10       22.48       13.41      1.98 o 
   2  -4  10      212.39      205.15      5.75 o 
   3  -4  10       10.58       10.16      1.91 o 
   4  -4  10      565.17      533.51     15.42 o 
   5  -4  10        4.26        6.65      2.51 o 
   6  -4  10      479.07      483.93     15.01 o 
   7  -4  10      131.60      140.86      7.60 o 
  -4  -3  10       35.35       33.52      2.57 o 
  -3  -3  10      375.85      366.57      8.72 o 
  -2  -3  10       20.04       27.49      2.59 o 
  -1  -3  10      271.28      251.15      6.62 o 
   0  -3  10       42.70       37.03      2.66 o 
   1  -3  10      119.84      120.66      5.81 o 
   2  -3  10      110.17       99.43      3.82 o 
   3  -3  10      588.43      572.50     10.99 o 
   4  -3  10      595.39      592.10     16.25 o 
   5  -3  10       20.55       15.93      2.81 o 
   6  -3  10      421.26      421.54     13.19 o 
   7  -3  10       20.43       24.53      3.73 o 
  -5  -2  10      127.25      130.47      5.00 o 
  -4  -2  10       75.24       75.49      3.35 o 
  -3  -2  10      237.75      234.33      6.56 o 
  -2  -2  10       37.08       42.16      2.94 o 
  -1  -2  10       21.34       22.55      2.20 o 
   0  -2  10      157.13      167.15      6.10 o 
   1  -2  10     1004.79      956.44     16.22 o 
   2  -2  10       62.02       68.86      3.10 o 
   3  -2  10       26.92       30.25      2.36 o 
   4  -2  10      467.11      458.94      9.20 o 
   5  -2  10      114.67      108.99      5.54 o 
   6  -2  10       15.55        2.53      2.41 o 
   7  -2  10      423.46      457.98     13.80 o 
  -5  -1  10       42.01       42.34      4.95 o 
  -4  -1  10       99.01      105.53      3.83 o 
  -3  -1  10       74.58       68.76      5.12 o 
  -2  -1  10      505.28      494.64     10.25 o 
  -1  -1  10      198.60      188.11      5.38 o 
   0  -1  10      143.32      131.68      4.30 o 
   1  -1  10       18.57       18.75      1.95 o 
   2  -1  10      367.44      380.04      8.03 o 
   3  -1  10      886.71      829.42     14.22 o 
   4  -1  10      480.65      494.74      9.52 o 
   5  -1  10      299.88      302.17      9.65 o 
   6  -1  10      291.52      312.49     10.01 o 
  -5   0  10      185.43      201.43      9.61 o 
  -4   0  10      187.98      194.83      5.11 o 
  -3   0  10       56.84       56.01      3.49 o 
  -2   0  10      217.54      221.87      6.16 o 
  -1   0  10        9.24        9.49      1.78 o 
   0   0  10      428.18      416.44      8.62 o 
   1   0  10     2417.71     2286.64     34.17 o 
   2   0  10      583.90      593.40     10.81 o 
   3   0  10       81.07       86.74      5.85 o 
   4   0  10     1229.86     1284.95     20.23 o 
   5   0  10      198.81      192.69      4.95 o 
   6   0  10      102.11       95.64      4.92 o 
   8   0  10      447.33      449.96     11.60 o 
   9   0  10       75.52       72.58      5.64 o 
  -5   1  10      198.41      206.17      9.71 o 
  -4   1  10       30.80       36.91      4.64 o 
  -3   1  10       35.27       34.95      4.50 o 
  -2   1  10      600.77      566.87     11.39 o 
  -1   1  10     2119.10     2076.00     31.88 o 
   0   1  10       15.92       19.13      2.02 o 
   1   1  10     1420.50     1381.91     21.80 o 
   2   1  10     1104.67     1101.80     17.75 o 
   3   1  10        5.53        5.07      1.38 o 
   4   1  10        5.08        7.43      1.38 o 
   5   1  10      647.53      632.77     21.30 o 
   6   1  10      442.56      431.88     14.46 o 
   7   1  10       14.93       12.61      3.37 o 
   8   1  10      343.73      338.84     13.50 o 
   9   1  10       26.13       25.92      3.50 o 
  -5   2  10        6.48        8.89      3.37 o 
  -4   2  10      463.22      455.90     14.86 o 
  -3   2  10      575.73      569.17     16.75 o 
  -2   2  10      305.75      301.25      7.57 o 
  -1   2  10     1542.46     1485.96     23.92 o 
   0   2  10      179.00      184.84      5.22 o 
   1   2  10       31.89       33.84      3.69 o 
   2   2  10      219.34      212.65      5.98 o 
   3   2  10      725.51      717.76     12.28 o 
   4   2  10        2.81        2.71      0.89 o 
   5   2  10      256.67      269.09      5.04 o 
   6   2  10      383.58      379.34     13.36 o 
   7   2  10      113.87      116.83      7.16 o 
   8   2  10      113.09      111.96      7.52 o 
   9   2  10      355.84      347.08     14.35 o 
  -4   3  10      440.83      454.42     15.05 o 
  -3   3  10      405.65      406.90     13.56 o 
  -2   3  10        6.13        5.13      2.50 o 
  -1   3  10        3.49        5.03      1.31 o 
   0   3  10      441.31      438.78      7.57 o 
   1   3  10       54.00       50.10      2.22 o 
   2   3  10      423.40      480.21      9.16 o 
   3   3  10       97.45      115.40      3.60 o 
   4   3  10      158.91      145.74      3.47 o 
   5   3  10       71.55       64.82      4.91 o 
   6   3  10      580.02      575.64     17.81 o 
   7   3  10      282.94      283.49     11.66 o 
   8   3  10      272.89      266.07     11.75 o 
  -4   4  10       26.10       33.14      4.41 o 
  -3   4  10        8.89        9.78      2.13 o 
  -2   4  10      118.84      137.19     16.13 o 
  -1   4  10      146.72      152.17      7.26 o 
   0   4  10      502.09      536.45     14.91 o 
   1   4  10      146.89      123.93      4.19 o 
   2   4  10       92.58       78.01      3.23 o 
   3   4  10       10.78        4.42      1.35 o 
   4   4  10      659.75      639.84     18.27 o 
   5   4  10        2.16       14.80      2.87 o 
   6   4  10     1078.10     1089.04     29.07 o 
   7   4  10       24.29       30.72      4.38 o 
   8   4  10       66.66       72.86      6.47 o 
  -4   5  10        0.91        8.34      3.23 o 
  -3   5  10      219.93      212.27     10.25 o 
  -2   5  10       45.32       88.81      6.17 o 
  -1   5  10      628.17      626.55     19.76 o 
   0   5  10      196.16      165.60      5.38 o 
   1   5  10      136.23      113.48      4.28 o 
   2   5  10       71.72       61.24      4.02 o 
   3   5  10      436.84      468.24      9.31 o 
   4   5  10      961.61      949.43     25.07 o 
   5   5  10      132.96      156.55      7.62 o 
   6   5  10       55.98       62.77      5.50 o 
   7   5  10       80.96       95.45      6.72 o 
   8   5  10       74.05       68.09      6.33 o 
  -3   6  10      440.86      440.03     16.80 o 
  -2   6  10      295.67      253.16     11.52 o 
  -1   6  10       66.92       68.59      5.95 o 
   0   6  10      103.43       91.28      6.27 o 
   1   6  10      471.20      480.94     10.51 o 
   2   6  10       99.84      102.16      5.40 o 
   3   6  10      470.01      482.55     14.69 o 
   4   6  10        4.13        1.45      2.33 o 
   5   6  10      159.84      167.34      8.07 o 
   6   6  10       90.04       90.92      6.38 o 
   7   6  10      549.11      617.14     20.05 o 
  -2   7  10      192.95      196.51     10.39 o 
  -1   7  10       51.45       58.51      5.86 o 
   0   7  10       73.98       75.79      6.01 o 
   1   7  10      232.74      233.40     10.74 o 
   2   7  10      112.78      126.36      6.08 o 
   3   7  10       19.69       73.83      5.12 o 
   4   7  10      752.24      787.63     22.01 o 
   5   7  10      435.28      451.25     15.19 o 
   6   7  10      112.38      103.28      6.76 o 
   7   7  10      125.71      121.16      7.74 o 
  -1   8  10        8.70       12.73      4.03 o 
   0   8  10       98.09       88.81      7.01 o 
   1   8  10       52.55       59.49      5.85 o 
   4   8  10      445.10      468.46     15.19 o 
   5   8  10       35.89       53.07      4.81 o 
   6   8  10       27.54       23.70      4.26 o 
   0   9  10      165.54      187.72     10.62 o 
   1   9  10       51.15       41.00      5.84 o 
   0  -7  11       62.67       64.10      4.19 o 
   1  -7  11        0.20        2.23      3.20 o 
   2  -7  11      320.21      319.65     12.23 o 
   3  -7  11       76.41       73.87      6.14 o 
   4  -7  11       48.52       73.75      6.34 o 
  -2  -6  11       23.30       25.64      2.93 o 
  -1  -6  11       82.88       80.40      7.77 o 
   0  -6  11      281.56      273.66      7.60 o 
   1  -6  11       30.02       33.27      3.15 o 
   2  -6  11      226.80      238.25      9.94 o 
   3  -6  11        4.87        8.01      2.95 o 
   4  -6  11       36.86       38.80      4.59 o 
   5  -6  11      137.98      143.07      8.04 o 
  -2  -5  11        8.08       11.34      3.03 o 
  -1  -5  11      287.25      283.36      9.26 o 
   0  -5  11      136.87      136.49      5.11 o 
   1  -5  11       26.56       28.78      3.79 o 
   2  -5  11        0.33        0.63      1.78 o 
   3  -5  11      509.65      494.23     15.25 o 
   4  -5  11       91.17       93.54      6.15 o 
   5  -5  11      299.02      322.11     11.86 o 
   6  -5  11       97.10      105.84      6.88 o 
  -3  -4  11      210.26      219.67      5.70 o 
  -2  -4  11        1.12       -0.19      1.67 o 
  -1  -4  11       30.50       36.82      2.97 o 
   0  -4  11       66.67       65.29      3.80 o 
   1  -4  11      433.21      427.18      9.45 o 
   2  -4  11      117.77      113.22      4.42 o 
   3  -4  11      732.02      724.04     13.72 o 
   4  -4  11        4.54        1.83      2.46 o 
   5  -4  11       30.09       23.45      3.65 o 
   6  -4  11       85.68       98.94      6.18 o 
   7  -4  11      156.22      167.11      8.28 o 
  -3  -3  11        0.30        0.63      1.85 o 
  -2  -3  11       76.52       73.85      3.89 o 
  -1  -3  11       21.87       23.73      2.46 o 
   0  -3  11      776.05      755.39     25.98 o 
   1  -3  11      388.07      379.40      8.54 o 
   2  -3  11      148.86      142.86      6.19 o 
   3  -3  11        1.45        0.94      1.55 o 
   4  -3  11      425.85      429.29      9.28 o 
   5  -3  11       47.52       57.43      4.73 o 
   6  -3  11        3.70       -1.48      2.22 o 
   7  -3  11       40.27       30.41      4.21 o 
  -4  -2  11        1.79        0.61      1.66 o 
  -3  -2  11       96.60       94.84      4.44 o 
  -2  -2  11      594.65      582.19     11.90 o 
  -1  -2  11        1.35        2.86      1.62 o 
   0  -2  11      317.75      312.66      7.53 o 
   1  -2  11      170.67      171.23      5.22 o 
   2  -2  11      396.18      383.47      8.40 o 
   3  -2  11      193.49      185.55      7.92 o 
   4  -2  11      131.37      145.75      4.68 o 
   5  -2  11        1.32        4.01      2.15 o 
   6  -2  11       19.25       17.98      2.99 o 
   7  -2  11      518.92      525.36     15.44 o 
  -4  -1  11       70.78       76.75      3.58 o 
  -3  -1  11      109.34      112.06      4.79 o 
  -2  -1  11      104.83      102.66      4.38 o 
  -1  -1  11      276.31      273.57      7.07 o 
   0  -1  11       17.16       16.20      2.06 o 
   1  -1  11     1045.70     1021.81     17.36 o 
   2  -1  11       23.51       31.45      2.44 o 
   3  -1  11      129.43      139.89      4.48 o 
   4  -1  11       37.37       47.59      7.85 o 
   5  -1  11     1228.12     1218.94     19.87 o 
   6  -1  11      124.15      137.38      6.61 o 
  -4   0  11        0.67        1.66      2.03 o 
  -3   0  11       63.94       68.77      3.91 o 
  -2   0  11      100.81      109.13      4.52 o 
  -1   0  11      869.02      851.37     18.17 o 
   0   0  11      176.83      162.87      5.04 o 
   1   0  11      247.09      258.07      6.39 o 
   2   0  11      199.23      196.30      5.35 o 
   3   0  11     1071.41     1078.06     17.78 o 
   4   0  11       85.17       94.79      3.63 o 
   5   0  11     1613.60     1641.64     25.42 o 
   6   0  11       14.02        5.28      1.23 o 
  -4   1  11      116.16      132.00      7.83 o 
  -3   1  11      136.12      132.61      5.35 o 
  -2   1  11      456.38      434.23      9.82 o 
  -1   1  11       48.84       47.28      3.10 o 
   0   1  11      284.74      291.39      7.08 o 
   1   1  11      129.68      132.34      6.61 o 
   2   1  11      717.68      715.87     12.78 o 
   3   1  11     1002.11      981.81     16.35 o 
   4   1  11      373.14      377.01      7.81 o 
   5   1  11      125.78      122.65     12.05 o 
   7   1  11       23.71       25.07      4.23 o 
   8   1  11      115.63      120.73      7.97 o 
  -4   2  11      216.24      223.18     10.16 o 
  -3   2  11        9.93       17.81      3.56 o 
  -2   2  11       79.07       78.03      4.01 o 
  -1   2  11       82.79       81.75      7.68 o 
   0   2  11      541.68      550.19     18.41 o 
   1   2  11        7.33        7.86      2.53 o 
   2   2  11     1019.66     1010.45     16.89 o 
   3   2  11       10.08        5.75      5.36 o 
   4   2  11       47.00       48.64      2.68 o 
   5   2  11       85.69       97.71     10.03 o 
   6   2  11      247.44      273.45     11.16 o 
   7   2  11       36.47       35.14      4.88 o 
   8   2  11      180.80      185.93      9.93 o 
  -4   3  11        0.41        1.56      2.85 o 
  -3   3  11      171.22      178.17      8.74 o 
  -2   3  11       32.17       31.26      4.06 o 
  -1   3  11      335.49      337.05      8.20 o 
   0   3  11      478.53      467.16      9.86 o 
   1   3  11       53.81       66.88     11.89 o 
   2   3  11        5.98       13.62      7.80 o 
   3   3  11      380.93      381.81      7.89 o 
   4   3  11       11.34       21.97      1.77 o 
   5   3  11      818.60      797.64     22.49 o 
   6   3  11      248.46      246.48     10.48 o 
   7   3  11      150.11      149.79      8.43 o 
   8   3  11       17.80       17.23      4.10 o 
  -3   4  11      310.30      301.37     11.83 o 
  -2   4  11       24.90       24.68      3.87 o 
  -1   4  11       80.29       86.72      5.79 o 
   0   4  11      162.43      158.79      7.25 o 
   1   4  11      140.93      154.25      5.56 o 
   2   4  11      367.76      323.41      7.36 o 
   3   4  11     1540.88     1513.06     23.62 o 
   4   4  11       18.90       15.94      3.16 o 
   5   4  11      493.57      480.33     15.58 o 
   6   4  11       51.76       43.24      4.60 o 
   7   4  11      288.20      318.26     12.83 o 
   8   4  11        4.70        6.27      3.39 o 
  -3   5  11       19.20       18.53      3.84 o 
  -2   5  11      160.86      163.73      8.39 o 
  -1   5  11       22.42       22.48      2.62 o 
   0   5  11      856.05      828.66     20.90 o 
   1   5  11      650.59      624.84     17.23 o 
   2   5  11       96.11       93.09      5.34 o 
   3   5  11      463.28      457.26     12.59 o 
   4   5  11      362.67      413.79     13.84 o 
   5   5  11       60.63       43.96      4.53 o 
   6   5  11      456.27      460.52     15.77 o 
   7   5  11      271.20      270.09     11.72 o 
  -2   6  11      409.51      408.87     15.79 o 
  -1   6  11       12.71       16.19      3.86 o 
   0   6  11      146.93      130.38     12.76 o 
   1   6  11      151.56      152.02     10.79 o 
   2   6  11      316.92      325.50     10.51 o 
   4   6  11      968.48      975.05     26.20 o 
   5   6  11        9.85       13.40      2.99 o 
   6   6  11      343.04      396.53     14.36 o 
   7   6  11        5.23        0.40      2.76 o 
  -1   7  11       31.05       25.80      4.62 o 
   0   7  11       34.51       36.43      5.28 o 
   1   7  11      380.25      379.29      9.41 o 
   2   7  11      444.50      475.72     13.79 o 
   3   7  11      222.16      242.89      9.97 o 
   4   7  11      327.55      416.16     14.06 o 
   5   7  11       18.52       10.61      3.39 o 
   6   7  11      215.97      207.00     10.08 o 
   0   8  11        9.68       13.57      4.06 o 
   1   8  11      414.52      433.13     10.57 o 
   5   8  11      203.04      188.17      9.20 o 
   0  -6  12        8.12        7.30      2.53 o 
   1  -6  12       25.36       27.18      3.00 o 
   2  -6  12       84.51       87.45      6.35 o 
   3  -6  12      517.12      540.92     17.10 o 
   4  -6  12        0.15       -3.63      2.42 o 
  -1  -5  12       20.40       20.79      2.79 o 
   0  -5  12      273.32      253.41      7.76 o 
   1  -5  12      173.90      173.90      6.00 o 
   2  -5  12      151.08      159.30      5.70 o 
   3  -5  12      147.03      153.21      8.01 o 
   4  -5  12      168.52      173.36      8.49 o 
   5  -5  12        8.76       13.32      3.48 o 
  -2  -4  12      108.51      103.76      5.37 o 
  -1  -4  12       14.04       10.32      2.28 o 
   0  -4  12      284.83      284.27      7.64 o 
   1  -4  12       24.56       22.95      3.40 o 
   2  -4  12      138.41      143.17      5.24 o 
   3  -4  12      272.21      269.67      7.35 o 
   4  -4  12      718.27      723.10     20.11 o 
   5  -4  12       86.53       89.10      6.05 o 
   6  -4  12      112.09      133.66      7.51 o 
  -2  -3  12       90.60       91.88      4.43 o 
  -1  -3  12        4.65        3.67      1.98 o 
   0  -3  12        2.81        2.66      1.83 o 
   1  -3  12      588.81      564.77     16.20 o 
   2  -3  12      233.48      229.02      6.51 o 
   3  -3  12      763.70      730.63     15.04 o 
   4  -3  12      131.93      123.29      4.75 o 
   5  -3  12      103.19      110.97      6.35 o 
   6  -3  12        8.58        9.64      3.04 o 
   7  -3  12      218.55      242.10      9.91 o 
  -3  -2  12        1.66        0.68      1.99 o 
  -2  -2  12       53.49       50.97      3.61 o 
  -1  -2  12      273.74      275.00      7.45 o 
   0  -2  12       43.36       44.04      3.13 o 
   1  -2  12     1032.96      986.31     17.37 o 
   2  -2  12        0.23        3.80      2.91 o 
   3  -2  12      216.49      212.11      6.04 o 
   4  -2  12      159.71      167.35      5.30 o 
   5  -2  12      386.54      364.21      8.38 o 
   6  -2  12      132.29      139.58      7.20 o 
   7  -2  12      449.85      465.36     14.54 o 
  -3  -1  12        2.13        3.99      4.32 o 
  -2  -1  12      320.23      305.95      8.11 o 
  -1  -1  12      298.75      280.85      7.48 o 
   0  -1  12      167.07      163.70      5.34 o 
   1  -1  12       59.38       55.55      3.30 o 
   2  -1  12      337.01      344.30      7.97 o 
   3  -1  12       95.43       85.58      3.74 o 
   4  -1  12      744.95      720.60     13.30 o 
   5  -1  12      382.32      382.05      8.47 o 
   6  -1  12      203.01      196.27      8.21 o 
  -3   0  12        0.33        1.24      2.07 o 
  -2   0  12      205.13      206.20      6.51 o 
  -1   0  12       10.51       10.78      2.21 o 
   0   0  12      118.94      113.94      4.45 o 
   1   0  12       69.30       69.11      4.16 o 
   2   0  12      782.20      750.74     13.72 o 
   3   0  12        6.61        7.02      1.68 o 
   4   0  12      504.33      476.32      9.69 o 
   5   0  12       39.73       41.75      2.90 o 
   6   0  12      338.92      364.64     11.62 o 
  -3   1  12       43.15       45.08      3.62 o 
  -2   1  12        4.16        3.28      2.00 o 
  -1   1  12      273.89      258.66      7.15 o 
   0   1  12       76.53       78.61      3.75 o 
   1   1  12      233.24      256.07      6.66 o 
   2   1  12      305.85      275.65      6.79 o 
   3   1  12      407.12      405.11      8.61 o 
   4   1  12       71.31       65.86      4.17 o 
   5   1  12      897.70      898.27     15.40 o 
  -3   2  12      101.84      108.57      7.26 o 
  -2   2  12      115.64      109.07      4.87 o 
  -1   2  12      314.79      331.34      8.38 o 
   0   2  12       16.50       20.70      6.99 o 
   1   2  12      399.41      376.07      8.46 o 
   2   2  12       90.54       94.87      3.80 o 
   3   2  12     1344.47     1294.80     20.99 o 
   4   2  12        9.15       12.38      3.34 o 
   7   2  12      153.15      150.78      8.78 o 
   8   2  12      347.52      330.18     14.03 o 
  -3   3  12       81.11       81.78      6.39 o 
  -2   3  12       16.52       17.19      3.68 o 
  -1   3  12       64.49       62.04      3.70 o 
   0   3  12      288.22      302.41      7.77 o 
   1   3  12      452.06      427.81      9.35 o 
   2   3  12      558.27      547.42     10.82 o 
   3   3  12      193.61      196.74      5.45 o 
   4   3  12      183.09      171.19      6.29 o 
   6   3  12     1081.84     1022.44     28.35 o 
   7   3  12      299.49      309.31     12.93 o 
   8   3  12      107.70      114.51      8.20 o 
  -2   4  12       96.85       84.16      6.28 o 
  -1   4  12        0.36        1.50      2.51 o 
   0   4  12      690.25      660.00     18.32 o 
   1   4  12       10.56        9.62      2.15 o 
   2   4  12      159.42      158.84      5.07 o 
   3   4  12       77.08       93.62     13.75 o 
   5   4  12        0.83        3.93      2.30 o 
   6   4  12      525.24      552.17     18.10 o 
   7   4  12       55.02       44.23      5.23 o 
  -2   5  12      198.68      193.01      9.45 o 
  -1   5  12       19.17       19.69      3.86 o 
   0   5  12       11.34       10.54      3.17 o 
   1   5  12      167.78      170.80      7.72 o 
   2   5  12      206.28      177.20      7.67 o 
   3   5  12      484.18      519.78     14.32 o 
   6   5  12       60.82       57.38      5.46 o 
   7   5  12      308.44      292.40     12.62 o 
  -1   6  12       25.34       27.46      4.18 o 
   0   6  12       25.33       34.07      4.46 o 
   1   6  12      696.25      686.21     18.69 o 
   2   6  12       22.62       24.51      3.57 o 
   5   6  12      298.09      291.48     11.84 o 
   0   7  12       65.12       70.30      5.20 o 
   1   7  12       50.67       64.15     11.82 o 
   4   7  12      263.19      268.83     11.11 o 
   5   7  12      432.50      504.56     16.88 o 
   1  -5  13      108.76      120.59      5.23 o 
   2  -5  13        0.33       -0.99      2.72 o 
   3  -5  13      334.03      354.96     10.42 o 
   4  -5  13       40.79       39.03      4.86 o 
  -1  -4  13       25.68       27.99      3.05 o 
   0  -4  13      111.95      115.39      5.01 o 
   1  -4  13      309.53      301.26      8.18 o 
   2  -4  13       46.68       48.91      6.45 o 
   3  -4  13      104.94       92.49      4.52 o 
   4  -4  13       37.55       39.78      4.66 o 
   5  -4  13       72.09       68.46      5.73 o 
  -1  -3  13       13.68       12.99      2.57 o 
   0  -3  13      327.54      338.56      8.77 o 
   1  -3  13       23.32       19.54      2.68 o 
   2  -3  13      205.79      206.93      6.39 o 
   3  -3  13        0.63        2.87      4.53 o 
   4  -3  13      364.85      358.97      8.78 o 
   5  -3  13       75.42       86.16      5.87 o 
   6  -3  13       94.93      113.61      7.05 o 
  -2  -2  13      276.12      280.68      8.16 o 
  -1  -2  13       46.00       55.25      3.78 o 
   0  -2  13      190.84      193.71      6.21 o 
   1  -2  13      162.31      164.35      5.87 o 
   2  -2  13      353.06      332.17      8.20 o 
   3  -2  13      121.44      110.95      4.54 o 
   4  -2  13      319.77      314.04      7.88 o 
   5  -2  13       50.36       51.77      3.48 o 
   6  -2  13       47.32       50.18      4.89 o 
  -2  -1  13       38.72       39.01      3.50 o 
  -1  -1  13      246.57      242.37      7.27 o 
   0  -1  13       19.04       30.89      6.17 o 
   1  -1  13      749.31      730.56     14.09 o 
   2  -1  13      165.33      160.97      5.38 o 
   3  -1  13        9.87       16.16      2.46 o 
   4  -1  13        0.52       -0.53      1.48 o 
   5  -1  13      230.82      239.00      6.58 o 
   6  -1  13       30.80       32.74      4.10 o 
  -2   0  13       85.54       83.99      4.58 o 
  -1   0  13      625.96      611.23     12.82 o 
   0   0  13        2.48        1.07      1.76 o 
   1   0  13       59.94       69.95      6.57 o 
   2   0  13       86.70       96.19      4.08 o 
   3   0  13      182.81      173.16      5.41 o 
   4   0  13      228.44      219.48      6.17 o 
   5   0  13     1016.35     1036.89     17.85 o 
  -2   1  13      115.89      107.67      5.07 o 
  -1   1  13       13.09       10.83      5.40 o 
   0   1  13      128.85      153.38     11.43 o 
   1   1  13        1.41        1.65      1.81 o 
   2   1  13      967.73      948.56     16.80 o 
   3   1  13      650.22      641.40     12.29 o 
   4   1  13      170.45      168.86      5.24 o 
   5   1  13      115.03      130.03      9.11 o 
  -2   2  13       19.90       29.20      3.27 o 
  -1   2  13       79.47       91.10      4.45 o 
   0   2  13      700.86      677.64     17.71 o 
   1   2  13       33.20       38.16      3.10 o 
   2   2  13      405.07      390.81     12.28 o 
   3   2  13        0.77        1.73      1.85 o 
   4   2  13      273.31      276.97     10.77 o 
  -2   3  13       75.56       69.00      6.05 o 
  -1   3  13       60.20       64.03      7.19 o 
   0   3  13      188.39      190.15      8.58 o 
   1   3  13       67.40       61.35      9.19 o 
   2   3  13       24.56       23.25      2.50 o 
   3   3  13      586.85      596.76     11.68 o 
   4   3  13      267.99      259.14      8.65 o 
  -1   4  13       59.85       61.33      5.59 o 
   0   4  13       35.19       33.21      4.26 o 
   1   4  13      407.08      410.14      9.51 o 
   2   4  13       13.68       13.62      2.57 o 
   3   4  13      269.95      302.79     14.79 o 
   7   4  13      326.94      368.64     14.70 o 
  -1   5  13       35.55       39.48      5.02 o 
   0   5  13      273.56      278.72     11.03 o 
   1   5  13       89.14       99.49      6.54 o 
   2   5  13       97.60      103.23      6.29 o 
   6   5  13      136.72      125.59      8.02 o 
   0   6  13       96.87      101.32      6.99 o 
   1   6  13       51.07       43.76      5.12 o 
   2   6  13      311.16      310.22     11.02 o 
   2  -4  14       11.11        9.42      3.15 o 
   3  -4  14      329.07      343.60      9.32 o 
   0  -3  14       34.42       46.20      5.45 o 
   1  -3  14      775.81      795.78     15.68 o 
   2  -3  14       78.67       88.62      4.49 o 
   3  -3  14      247.84      242.09      7.22 o 
   4  -3  14       91.96      106.24      7.81 o 
   5  -3  14       64.08       62.78      5.61 o 
   0  -2  14       41.04       33.22      3.32 o 
   1  -2  14      476.13      468.69     10.76 o 
   2  -2  14        6.15       18.27      5.23 o 
   3  -2  14       41.47       42.36      3.30 o 
   4  -2  14      194.32      188.24      6.13 o 
   5  -2  14      333.77      352.64      8.83 o 
  -1  -1  14      236.23      229.53      7.33 o 
   0  -1  14       11.21       -2.07      5.62 o 
   1  -1  14        4.27        4.37      1.99 o 
   2  -1  14      416.26      406.92     11.54 o 
   3  -1  14       67.43       58.69      3.65 o 
   4  -1  14      229.78      234.09      6.75 o 
   5  -1  14      109.08      121.63      4.84 o 
   6  -1  14       54.49       58.77      5.19 o 
  -1   0  14       71.49       73.22      5.88 o 
   0   0  14      178.61      162.15      5.96 o 
   1   0  14       89.22       81.77      4.16 o 
   2   0  14      403.88      386.50      9.14 o 
   3   0  14       28.52       32.28      3.28 o 
   4   0  14       91.89       94.75      8.10 o 
   5   0  14       53.07       49.13      3.39 o 
  -1   1  14      308.62      301.09      8.50 o 
   0   1  14      130.62      135.47      5.40 o 
   1   1  14        3.95        2.54      2.76 o 
   2   1  14       15.73       16.32      4.43 o 
   3   1  14      102.41       81.23      5.53 o 
   4   1  14       31.04       38.22      4.97 o 
   5   1  14      441.55      485.58     11.45 o 
  -1   2  14        5.19       20.78      3.61 o 
   0   2  14        7.79        8.89      2.23 o 
   1   2  14        6.85        7.25      1.99 o 
   2   2  14      171.37      159.71      5.48 o 
   3   2  14      729.26      761.80     14.40 o 
   4   2  14        2.45       -2.38      3.63 o 
   0   3  14      466.11      462.24     10.85 o 
   1   3  14      232.26      239.65      7.07 o 
   2   3  14      204.17      215.42      6.45 o 
   3   3  14       65.36       73.97      5.16 o 
   4   3  14       71.44       68.72      3.64 o 
   0   4  14      279.87      276.37     11.35 o 
   1   4  14        3.48        2.88      2.04 o 
   2   4  14       27.13       17.95     13.19 o 
   3   4  14      305.50      309.29     11.77 o 
   1   5  14      347.21      340.07     12.44 o 
   2   5  14       98.80      111.85      6.94 o 
   3  -2  15        1.01        3.14      2.11 o 
   1  -1  15       78.62       90.30      4.57 o 
   2  -1  15        5.42       -0.39      3.33 o 
   3  -1  15       61.58       65.89      4.38 o 
   4  -1  15        8.77        9.01      2.35 o 
   1   0  15       21.85       17.62      2.76 o 
   2   0  15      133.01      147.58     11.94 o 
   3   0  15      105.63       93.81      4.40 o 
   4   0  15        0.27       -0.50      2.59 o 
   5   0  15       15.03       13.98      2.31 o 
   1   1  15        1.39        3.17      1.99 o 
   2   1  15      112.95       99.88      6.37 o 
   3   1  15        1.07        1.51      2.68 o 
   4   1  15       21.62       16.14      4.26 o 
   5   1  15       44.86       55.11      5.08 o 
   1   2  15       57.50       80.57     16.32 o 
   2   2  15       42.20       34.34      5.08 o 
   3   2  15      226.98      269.78      7.46 o 
   4   2  15      251.81      278.87     22.74 o 
   2   3  15       25.21       29.53      3.21 o 
   3   3  15      259.07      253.56      7.31 o 
                                                 
